# Supplementary material for: Emotions and Sport Management: A Bibliometric Overview
Source: Front Psychol. 2020 Jul 10;11:1512. doi: 10.3389/fpsyg.2020.01512 (PMC7366861; doi:10.3389/fpsyg.2020.01512)
Supplement: Supplementary file 1 [file Data_Sheet_1.csv]

Authors	Author(s) ID	Title	Year	Source title	Volume	Issue	Art. No.	Page start	Page end	Page count	Cited by	DOI	Link	Affiliations	Authors with affiliations	Abstract	Author Keywords	Index Keywords	Molecular Sequence Numbers	Chemicals/CAS	Tradenames	Manufacturers	Funding Details	Funding Text 1	References	Correspondence Address	Editors	Sponsors	Publisher	Conference name	Conference date	Conference location	Conference code	ISSN	ISBN	CODEN	PubMed ID	Language of Original Document	Abbreviated Source Title	Document Type	Publication Stage	Access Type	Source	EID;;;;;;;;;;;;;;;;;;;;;;;;;;;;;;;;;;;;;;;;;;;;;;;;;;;;;;;;;;;;;;;;;;;;;;;;;;;;;;;;;;;;;;;;;;;;;;;;;;;;;;;;;;;;;;;;;;;;;;;;;;;;;;;;;;;;;;;;;;;;;;;;;;;;;;;;;;
Lorente-Ayala J.M., Vila-Lopez N., Kuster-Boluda I.,"57211988917;56548872300;57194652171;"	How can NGOs prevent volunteers from quitting? The moderating role of the NGO type""	2019	Management Decision""	58""	2""		201""	220""		1	10.1108/MD-04-2019-0531""	https://www.scopus.com/inward/record.uri?eid=2-s2.0-85075600011&doi=10.1108%2fMD-04-2019-0531&partnerID=40&md5=b500d37c6b0bb3fba1d7f247dd44607f""	Department of Marketing	University of Valencia	Valencia	Spain""	Lorente-Ayala	J.M.	Department of Marketing	University of Valencia	Valencia	Spain"; Vila-Lopez	N.	Department of Marketing	University of Valencia	Valencia	Spain;" Kuster-Boluda	I.	Department of Marketing	University of Valencia	Valencia	Spain""	Purpose: The rise of non-governmental organisations (NGOs) during the last decades has made the volunteer a key element. Motivation and satisfaction have been indicated as predictive indices of their retention. The purpose of this paper is twofold. On the one hand	it seeks to better understand the motivations of the volunteers	addressing the effects of such motivations. On the other hand	it analyses whether the intensity of such antecedents and effects differs depending on the type of NGO with which they work: generalist vs specialist. Design/methodology/approach: A study with 847 volunteers from different types of NGOs was done using structural modelling methodology and multi-sample analysis. Findings: The type of NGO moderates the relationship between the satisfaction of the vo…	making sure that volunteers are satisfied becomes a priority in this type of NGO. In this regard	satisfaction studies among volunteers could be conducted periodically to detect crisis situations and implement improvement actions to recover satisfaction in the occupied position. Originality/value: First	to date	the motivations of the volunteer have been investigated from different disciplines	the self-determination theory (SDT) being an important motivational theory widely used in areas such as social	education and sports psychology. However	there is little research from a marketing approach to understand the background of the motivations of volunteers under this conceptual framework provided by the SDT. Second	there is also a scarcity of literature linking the motivations of a volunteer with the emotions they may feel	ultimately achieving consolidated lasting links with the NGO in which they are integrated. Third	most research on volunteering to date has focused on differentiating volunteers from non-volunteers and understanding the reasons for volunteering. However	the presence of studies on the differences in the motivation of the same according to the type of NGO with which they collaborate has been scarce. © 2019	Emerald Publishing Limited.""	Motivation"; NGO; Satisfaction; Volunteering;" Volunteers""
Erhardt N., Martin-Rios C., Chan E.,"8670829000;55468446400;57192904583;"	Value co-creation in sport entertainment between internal and external stakeholders""	2019	International Journal of Contemporary Hospitality Management""	31""	11""		4192""	4210""			10.1108/IJCHM-03-2018-0244""	https://www.scopus.com/inward/record.uri?eid=2-s2.0-85066978466&doi=10.1108%2fIJCHM-03-2018-0244&partnerID=40&md5=637a816c2eba1d8ee92c58ad88ee23c0""	Maine Business School	University of Maine	Orono	United States";" University of Applied Sciences Western Switzerland	Lausanne	Switzerland""	Erhardt	N.	Maine Business School	University of Maine	Orono	United States"; Martin-Rios	C.	University of Applied Sciences Western Switzerland	Lausanne	Switzerland;" Chan	E.	University of Applied Sciences Western Switzerland	Lausanne	Switzerland""	Purpose: Co-creation as a collaborative process between organizations and customers generates unique value for both internal and external stakeholders for the company. Research generally examines and portrays customer-company co-creation as a balanced and harmonious relationship. However	a successful co-creation strategy involves understanding the shared interests of the parties and resolving tensions between internal and external stakeholders to avoid co-destruction. This study aims to draw on the intersection of organizational behavior and marketing literature and to examine shared interests and conflicting tensions involved in the co-creation in the context of sports entertain…	the authors draw on interviews and observations from their athletic administration and fans engaged in a men’s Division I team through an entire season. Findings: This qualitative study illustrates an alternative	more complex dilemma of co-creating emotional and symbolic value based on shared interests while reconciling conflicting internal and external stakeholder interests. The findings suggest a tug of war based on tensions	where management adopted contrasting managerial strategies ranging from attempting to reconcile tension through organic co-creation to controlled manufactured creation. Research limitations/implications: Emotional and symbolic game experience value is an interdependent process which cannot be created without consumer engagement. Both emotional and symbolic values are enhanced during games to the …	Emerald Publishing Limited.""	Co-creation"; Experiential value; Innovation; Sports management;" Tourism management""								Arnould	E.J.	Price
Tamir I.,"55049520200;"	Digital video recorder dodgers – Sport-viewing habits in the face of changing media reality""	2019	Time and Society""	28""	4""		1319""	1332""		4	10.1177/0961463X17752286""	https://www.scopus.com/inward/record.uri?eid=2-s2.0-85060023925&doi=10.1177%2f0961463X17752286&partnerID=40&md5=9d539e5eebd36a1bbb27276e52d3b284""	Ariel University	Israel""	Tamir	I.	Ariel University	Israel""	In an era in which viewers can record television content to be watched at any time of convenience using a variety of broadcast media	delayed viewing has emerged as a self-evident and natural option for many content-consumers. An interesting exception to this trend	however	is sport – football	in particular – which supporters insist on watching exclusively in real-time. The present study has sought to understand the obsessive dedication of sports fans with watching sport content only in real-time. This peculiar insistence results in the viewer giving up some rather useful technological amenities. Through in-depth interviews conducted with 34 soccer fans	this study aimed to explore the apparent and adamant fan refusal to """"delay gratification"""" – that is	only watching broadcast sport content in real-time. The interview analysis offers some salient explanations for the phenomenon. For example	football fans self-identify as members of a community in a quasi-religious sense	deeply committed to rules and ceremonies to be ritualistically performed at appropriate and specific times. Indeed	to exceed these rules is to violate the norms of the community. Many fans also believe they can somehow influence the match and its outcome by their viewing presence	and must	therefore	be in front of the screen in real-time. In fact	the bond between fan and team is analogous to a relationship characterized by deep and intimate emotions. This bond can be stretched by any fan who is absent from the real-time screen-viewing experience of the sporting event	engendering feelings of treachery and betrayal of the fan-team love relationship. The dynamics of this relationship have social	media	and economic implications	as well. © The Author(s) 2018.""	Delay gratification"; digital video recorder; fans; real-time; sport;" television""								Ben-Porat	A.	(2007) Oh	What a Delightful War: Israeli Football Fans
Zhou Q., Xu Z., Yen N.Y.,"57109587900;57113801300;57209491931;"	User sentiment analysis based on social network information and its application in consumer reconstruction intention""	2019	Computers in Human Behavior""	100""			177""	183""		10	10.1016/j.chb.2018.07.006""	https://www.scopus.com/inward/record.uri?eid=2-s2.0-85057208090&doi=10.1016%2fj.chb.2018.07.006&partnerID=40&md5=561ee0ed67cb85efa9e740b7b0245d96""	School of Economics and Management	Changzhou Vocational Institute of Mechatronic Technology	China"; Department of Economics and Management	Changzhou Administrative College	China; The third research institute of the Ministry of Public Security	Shanghai	China;" University of Aizu	Japan""	Zhou	Q.	School of Economics and Management	Changzhou Vocational Institute of Mechatronic Technology	China	Department of Economics and Management	Changzhou Administrative College	China"; Xu	Z.	The third research institute of the Ministry of Public Security	Shanghai	China;" Yen	N.Y.	University of Aizu	Japan""	Due to the increasingly fierce competition in the consumer goods market	customer retention strategies are of great importance for enterprises to maintain their dominance and long-term and stable earnings. Understanding customer repurchase intention and re-patronage is the prerequisite and foundation for business and retailers. Online reviews include ratings and emotional information from many customers on brands and online stores. Consumer repurchase intention can be…	this work used textual sentiment calculation and fuzzy mathematics to study the online repurchase intention of online consumers. Taking satisfaction	trust and promotion efforts as the antecedents	and consumer repurchase intention as the consequent	a model was established based on emotional computing and fuzzy reasoning. Through the satisfaction	trust and promotion effort of five sportswear brands in Taobao	we verified the reasoning for determining consumer repurchase intention of products. Meanwhile	the relationship between the initial purchase intention and repurchase intention of consumers was compared	thus providing the basis for online stores to formulate their marketing strategy and brand segmentation. © 2018 Elsevier Ltd""	Emotion calculation"; Fuzzy reasoning; Network consumption decision;" Social network information""	Competition"; Electronic commerce; Sales; Sentiment analysis; Consumer goods markets; Emotional computing; Emotional information; Fuzzy reasoning; Marketing strategy; Purchase intention; Repurchase intention; Social network informations; Social networking (online); article; calculation; consumer; controlled study; human; human experiment; marketing; mathematics; mining; social network;" trust""
Tu R., Hsieh P., Feng W.,"57203655039;57204517313;57203663624;"	Walking for fun or for “likes”? The impacts of different gamification orientations of fitness apps on consumers’ physical activities""	2019	Sport Management Review""	22""	5""		682""	693""		4	10.1016/j.smr.2018.10.005""	https://www.scopus.com/inward/record.uri?eid=2-s2.0-85055910715&doi=10.1016%2fj.smr.2018.10.005&partnerID=40&md5=1a1342dfb307acf41a474a669d100028""	Department of Marketing	College of Management	Shenzhen University	3688 Nanhai Ave	Shenzhen	518060	China"; Department of Business Administration	Tunghai University	No. 1727	Sec. 4	Taiwan Boulevard	Xitun District	Taichung	40704	Taiwan;" Center for Brand Relationships	College of Management	Shenzhen University	3688 Nanhai Ave.	Shenzhen	518060	China""	Tu	R.	Department of Marketing	College of Management	Shenzhen University	3688 Nanhai Ave	Shenzhen	518060	China"; Hsieh	P.	Department of Business Administration	Tunghai University	No. 1727	Sec. 4	Taiwan Boulevard	Xitun District
;;;;;;;;;;;;;;;;;;;;;;;;;;;;;;;;;;;;;;;;;;;;;;;;;;;;;;;;;;;;;;;;;;;;;;;;;;;;;;;;;;;;;;;;;;;;;;;;;;;;;;;;;;;;;;;;;;;;;;;;;;;;;;;;;;;;;;;;;;;;;;;;;;;;;;;;;;
Ministry of Science and Technology	Taiwan	MOST;;;;;;;;;;;;;;;;;;;;;;;;;;;;;;;;;;;;;;;;;;;;;;;;;;;;;;;;;;;;;;;;;;;;;;;;;;;;;;;;;;;;;;;;;;;;;;;;;;;;;;;;;;;;;;;;;;;;;;;;;;;;;;;;;;;;;;;;;;;;;;;;;;;;;;;;;;
;;;;;;;;;;;;;;;;;;;;;;;;;;;;;;;;;;;;;;;;;;;;;;;;;;;;;;;;;;;;;;;;;;;;;;;;;;;;;;;;;;;;;;;;;;;;;;;;;;;;;;;;;;;;;;;;;;;;;;;;;;;;;;;;;;;;;;;;;;;;;;;;;;;;;;;;;;
Ministry of Science and Technology of the People's Republic of China	MOST: 107-2410-H-029-049-MY2;;;;;;;;;;;;;;;;;;;;;;;;;;;;;;;;;;;;;;;;;;;;;;;;;;;;;;;;;;;;;;;;;;;;;;;;;;;;;;;;;;;;;;;;;;;;;;;;;;;;;;;;;;;;;;;;;;;;;;;;;;;;;;;;;;;;;;;;;;;;;;;;;;;;;;;;;;
;;;;;;;;;;;;;;;;;;;;;;;;;;;;;;;;;;;;;;;;;;;;;;;;;;;;;;;;;;;;;;;;;;;;;;;;;;;;;;;;;;;;;;;;;;;;;;;;;;;;;;;;;;;;;;;;;;;;;;;;;;;;;;;;;;;;;;;;;;;;;;;;;;;;;;;;;;
National Natural Science Foundation of China, NSFC: 71772129,71572116","The authors thank the editor and the anonymous reviewers for their valuable comments and suggestions. This research was supported by the National Natural Science Foundation of China [grant numbers 71772129,71572116], Ministry of Science and Technology, Taiwan [grant number MOST 107-2410-H-029-049-MY2],and the China Postdoctor…	M.	Guardia	F.R.	Campos	C.P.	Calabuig-Moreno	F.	Ko	Y.J.	Engagement in sports virtual brand communities (2018) Journal of Business Research	89	pp. 273-279; Ajzen	I.	Driver	B.L.	Prediction of leisure participation from behavioral	normative	and control beliefs: An application of the theory of planned behavior (1991) Leisure Sciences	13 (3)	pp. 185-204; Babin	B.J.	Darden	W.R.	Griffin	M.	Work and/or fun: Measuring hedonic and utilitarian shopping value (1994) Journal of Consumer Research	20 (4)	pp. 644-656; Baptista	G.	Oliveira	T.	Why so serious? Gamification impact in the acceptance of mobile banking services (2017) Internet Research	27 (1)	pp. 118-139; Beaton	A.A.	Funk	D.C.	An evaluation of theoretical frameworks for studying physically active leisure (2008) Leisure Sciences	30 (1)	pp. 53-70; Beaton	A.A.	Funk	D.C.	Alexandris	K.	Operationalizing a theory of participation in physically active leisure (2009) Journal of Leisure Research	41 (2)	pp. 175-203; Berg	B.K.
Moital M., Bain A., Thomas H.,"35088581100;57204418411;57204416064;"	Summary of cognitive	affective	and behavioural outcomes of consuming prestigious sports events""	2019	Sport Management Review""	22""	5""		652""	666""		1	10.1016/j.smr.2018.10.003""	https://www.scopus.com/inward/record.uri?eid=2-s2.0-85055551533&doi=10.1016%2fj.smr.2018.10.003&partnerID=40&md5=bb45247942dfda3034f0c2ebe6e14d3c""	Bournemouth University	United Kingdom""	Moital	M.	Bournemouth University	United Kingdom"; Bain	A.	Bournemouth University	United Kingdom;" Thomas	H.	Bournemouth University	United Kingdom""	In this paper	the authors explore the range of cognitive	affective	and behavioural outcomes of consuming prestigious sports event experiences. The authors obtained means-end chains from 19 individuals from across a range of ages and both genders. A total of 39 examples of events were discussed by participants encompassing 25 unique events and 11 different sports. Outcomes were multi-dimensional. At the cognitive level	consumers developed outer- and inner-directed outcomes. At the affective level	prestigious sports events made consumers feel positive emotions	while at the same time energising them to attend in order to avoid negative emotional states. At the behavioural level	four types of outcomes served as a consequence of attending prestigious events: patronage	financial	communication and experiential. By recognising the multiple outcomes associated with the consumption of prestigious sports event experiences	managers will be better equipped to design experiences that satisfy consumer requirements. © 2018 Sport Management Association of Australia and New Zealand""	Consumer outcomes"; Prestige; Sport marketing;" Sports events""								Allison	L.	Monnington	T.
Kruger M., Viljoen A.,"36343738000;7005211959;"	Destination vs event attributes: Enduring spectators’ loyalty""	2019	Journal of Convention and Event Tourism""	20""	5""		375""	397""			10.1080/15470148.2019.1691696""	https://www.scopus.com/inward/record.uri?eid=2-s2.0-85075157262&doi=10.1080%2f15470148.2019.1691696&partnerID=40&md5=5b82c2351dc651f06e207bd435fec121""	Tourism Research in Economics	Environs and Society (TREES)	North-West University	Potchefstroom	South Africa""	Kruger	M.	Tourism Research in Economics	Environs and Society (TREES)	North-West University	Potchefstroom	South Africa";" Viljoen	A.	Tourism Research in Economics	Environs and Society (TREES)	North-West University	Potchefstroom	South Africa""	Endurance athletes need social and emotional support from family and friends	who act as spectators at the event in which they participate. Although spectators fulfill a supportive role	does their loyalty lie with the event	the event destination or a combination of both? The case study was the Ironman Triathlon hosted in South African cities. Questionnaires were distributed to spectators on the race days	and 748 completed questionnaires were obtained. Three factor analyses were performed on the spectators’ travel motives	perception of destination attributes and perception of sport event attributes. Linear regression analyses were performed with event loyalty as the dependent variable	whereas the remaining motives	dimensions and attributes were the independent variables. The results revealed that a combination of factors was statistically significant and that a different set of determinants were observed for the two events. The results revealed that sport event organizers and destination management organizations should make use of both the event and the host destination attributes as drawing cards and act …	© 2019 Taylor & Francis Group	LLC.""	Destination attributes"; destination management; determinants; event attributes; South Africa; spectator loyalty; spectator motives; sport tourism;" triathlon""							This work is based on the research supported by the National Research Foundation (NRF). Any opinion	findings and conclusion or recommendation expressed in this article are that of the authors and the NRF does not accept any liability in this regard.""
Lee M., Potter R.F., Pedersen P.M.,"56888044900;7202993056;7401461268;"	The effects of emotions on cognitive effort while processing mediated stadium-embedded advertising: A dynamic motivational systems approach""	2019	European Sport Management Quarterly""	19""	5""		605""	624""		1	10.1080/16184742.2018.1562483""	https://www.scopus.com/inward/record.uri?eid=2-s2.0-85060148378&doi=10.1080%2f16184742.2018.1562483&partnerID=40&md5=39fd4b835005774879fb666f14c5b9f9""	Sport Management Program	Department of Kinesiology	Indiana University-Bloomington	Bloomington	United States"; The Media School	Indiana University-Bloomington	Bloomington	IN	United States; Department of Kinesiology	Indiana University-Bloomington	Bloomington	IN	United States;" Department of Sport Management	College of Business Management	East Stroudsburg University	200 Prospect Street	East Stroudsburg	PA 18301	United States""	Lee	M.	Sport Management Program	Department of Kinesiology	Indiana University-Bloomington	Bloomington	United States	Department of Sport Management	College of Business Management	East Stroudsburg University	200 Prospect Street	East Stroudsburg	PA 18301	United States"; Potter	R.F.	The Media School	Indiana University-Bloomington	Bloomington
Kennelly M., Lamont M., Hillman P., Moyle B.,"54787875800;36802192700;57195037796;36440163600;"	Experiences of amateur athletes’ non-participating entourage at participatory sport events""	2019	Journal of Sport and Tourism""	23""	4""		159""	180""			10.1080/14775085.2018.1559079""	https://www.scopus.com/inward/record.uri?eid=2-s2.0-85058689510&doi=10.1080%2f14775085.2018.1559079&partnerID=40&md5=330ba9d5fc7f3de59e9825533c830ac0""	Department of Tourism	Sport and Hotel Management	Griffith University	Gold Coast	Australia"; School of Tourism and Hospitality Management	Southern Cross University	Lismore	Australia;" Faculty of Arts	Business and Law	University of the Sunshine Coast	Sippy Downs	Australia""	Kennelly	M.	Department of Tourism	Sport and Hotel Management	Griffith University	Gold Coast	Australia"; Lamont	M.	School of Tourism and Hospitality Management	Southern Cross University	Lismore	Australia; Hillman	P.	School of Tourism and Hospitality Management	Southern Cross University	Lismore	Australia;" Moyle	B.	Faculty of Arts	Business and Law	University of the Sunshine Coast	Sippy Downs	Australia""	The proliferation of participatory sport events is attracting scholarly attention	with extant research primarily focusing on profiling participants
Giddy J.K.,"56594739800;"	The impact of extreme weather on mass-participation sporting events: The case of the Cape Town Cycle Tour""	2019	International Journal of Event and Festival Management""	10""	2""		95""	109""			10.1108/IJEFM-04-2018-0027""	https://www.scopus.com/inward/record.uri?eid=2-s2.0-85071518047&doi=10.1108%2fIJEFM-04-2018-0027&partnerID=40&md5=ef02e1c64d41448b05119b678dac7bdc""	School of Tourism and Hospitality	University of Johannesburg	Johannesburg	South Africa""	Giddy	J.K.	School of Tourism and Hospitality	University of Johannesburg	Johannesburg	South Africa""	Purpose: The purpose of this paper is to investigate the impact of extreme weather on tourism events through the perceptions of participants	using the case of the 2017 Cape Town Cycle Tour (CTCT). Design/methodology/approach: This study utilized a survey method to collect data. Questionnaires were distributed online to would-be participants in the cancelled 2017 CTCT. The questionnaire included both fixed-response and open-ended questions. Findings: The results show that participants experienced mixed emotions to event cancellation. M…	but some concerns emerged as to how the cancellation was managed. In addition	many felt that the organization of the race needs to be rethought due to numerous negative weather experiences in recent years. Research limitations/implications: The findings in this study are exploratory. They focus on a single event in one city. However	they provide important initial insight into how sporting event participants react to the negative impacts of extreme weather. Practical implications: These results have important management implications in addressing the impact of weather on the events sector. They are significant in understanding best practice with regard to managing participants in the case of weather impacts on an event. They …	particularly mass-participation sporting events	are clear and need to be considered in order to effectively manage future impacts on this important economic sector. This is done by providing insight into how participants respond to these types of circumstances. © 2019	Emerald Publishing Limited.""	Cycling"; Events; Mass participation; South Africa; Sports tourism;" Weather""								Becken	S.	Developing a framework for assessing resilience of tourism sub-systems to climatic factors (2013) Annals of Tourism Research	43	pp. 506-528"; Becken	S.	Wilson	J.	The impacts of weather on tourist travel (2013) Tourism Geographies	15 (4)	pp. 620-639; Binns
Hiremath G.S., Venkatesh H., Choudhury M.,"56465653700;57210320193;57210319447;"	Sports sentiment and behavior of stock prices: a case of T-20 and IPL cricket matches""	2019	Review of Behavioral Finance""	11""	3""		266""	276""			10.1108/RBF-04-2018-0043""	https://www.scopus.com/inward/record.uri?eid=2-s2.0-85070280868&doi=10.1108%2fRBF-04-2018-0043&partnerID=40&md5=91e38b06a543c7939cd13fab999e8d01""	Department of Humanities and Social Sciences	Indian Institute of Technology Kharagpur	Kharagpur	India";" HDFC Ltd	Mumbai	India""	Hiremath	G.S.	Department of Humanities and Social Sciences	Indian Institute of Technology Kharagpur	Kharagpur	India"; Venkatesh	H.	Department of Humanities and Social Sciences	Indian Institute of Technology Kharagpur	Kharagpur	India;" Choudhury	M.	HDFC Ltd	Mumbai	India""	Purpose: The purpose of this paper is to examine whether the emotions and sentiments related to the outcome of the sporting event influence the investment making process. Design/methodology/approach: This study uses the data on stock prices of firms sponsoring the Indian premier league (IPL) teams and data on Indian stock market. The event-study frameworks along with autoregressive moving average…	whereas loss of team has a negative impact on returns. The outcome of the cricket matches played by team India in the T-20 has a negligible effect on the Indian stock market. Practical implications: The finding of the study implies the coexistence of emotions and rationality at different points in time and the relevance of adaptive market hypothesis to explain such time-varying behavior. Original…	Emerald Publishing Limited.""	Emotions"; IPL; Sentiment; Sports event;" Stock prices""								Ashton	J.K.	Gerrard	B.	Hudson
Toscani G., Prendergast G.,"57201070276;9636692600;"	Arts Sponsorship Versus Sports Sponsorship: Which Is Better for Marketing Strategy?""	2019	Journal of Nonprofit and Public Sector Marketing""	31""	4""		428""	450""		1	10.1080/10495142.2018.1526748""	https://www.scopus.com/inward/record.uri?eid=2-s2.0-85054759744&doi=10.1080%2f10495142.2018.1526748&partnerID=40&md5=e851e1c10675dd468a51dfb9bf735cb3""	KTH	Royal Institute of Technology	Industrial Economics and Management	Stockholm	Sweden"; Department of Marketing	Hong Kong Baptist University	Kowloon Tong	Hong Kong; CENTRUM Católica Graduate Business School	Lima	Peru;" Pontificia Universidad Católica del Perú	Lima	Peru""	Toscani	G.	KTH	Royal Institute of Technology	Industrial Economics and Management	Stockholm	Sweden	CENTRUM Católica Graduate Business School	Lima	Peru	Pontificia Universidad Católica del Perú	Lima	Peru";" Prendergast	G.	Department of Marketing	Hong Kong Baptist University	Kowloon Tong	Hong Kong""	This paper identifies the distinctive features of nonprofit arts sponsorship relative to profit driven sports sponsorship and shows that although arts sponsorship has been little researched	it is a potentially important means of marketing. The methodology employed was a literature review on sponsorship that attempted to distinguish arts sponsorship from sports sponsorship. Then	we present the findings from 23 in-depth interviews with arts sponsee managers	to reveal how they see themselves (as sponsees) being differentiated from sports sponsees. The literature and interview findings are brought together in a discussion that highlights the differences between arts sponsorship and sports sponsorship in terms of target audience	the relationship cost/benefit	range of emotions elicited	awareness
LaGree D., Wilbur D., Cameron G.T.,"57210191565;57213611591;7103306688;"	A strategic approach to sports crisis management: Assessing the NFL concussion crisis from marketing and public relations perspectives""	2019	International Journal of Sports Marketing and Sponsorship""	20""	3""		407""	429""			10.1108/IJSMS-05-2018-0045""	https://www.scopus.com/inward/record.uri?eid=2-s2.0-85069884770&doi=10.1108%2fIJSMS-05-2018-0045&partnerID=40&md5=b6f7be8bf905270488df5c7ba60998b2""	A.Q. Miller School of Journalism and Mass Communications	College of Arts and Sciences	Kansas State University	Manhattan	KS	United States"; Missouri School of Journalism	University of Missouri-Columbia	Columbia	MO	United States;" Private Residence	San Antonio	TX	United States""	LaGree	D.	A.Q. Miller School of Journalism and Mass Communications	College of Arts and Sciences	Kansas State University	Manhattan	KS	United States"; Wilbur	D.	Missouri School of Journalism	University of Missouri-Columbia	Columbia	MO	United States	Private Residence	San Antonio	TX	United States;" Cameron	G.T.	Missouri School of Journalism	University of Missouri-Columbia	Columbia	MO	United States""
Sagheim K.B., Aas Ø.,"57214218603;55404234800;"	Image dimensions of two Scandinavian endurance winter sport events""	2019	Journal of Sport and Tourism""	23""	2-3""		133""	150""			10.1080/14775085.2020.1715828""	https://www.scopus.com/inward/record.uri?eid=2-s2.0-85078420905&doi=10.1080%2f14775085.2020.1715828&partnerID=40&md5=7201502e214bbcccd87bd0915b618c41""	Norwegian University of Life Science	Ås	Norway"; Inland Norway University of Applied Science	Lillehammer	Norway; Norwegian Institute for Nature Research	Lillehammer	Norway;" Norwegian University of Life Science	Lillehammer	Norway""	Sagheim	K.B.	Norwegian University of Life Science	Ås	Norway	Inland Norway University of Applied Science	Lillehammer	Norway";" Aas	Ø.	Norwegian Institute for Nature Research	Lillehammer	Norway	Norwegian University of Life Science	Lillehammer	Norway""	This study investigates event images of two Scandinavian endurance skiing events. It adds to the relatively limited literature on endurance sport event images and provides a better understanding of how participants perceive images of the cross country ski events Birkebeinerrennet and Vasaloppet	and to what extent the images are similar and different. A qualitative comparative case-study design was applied. The interview guide consisted of open-ended semi-structured questions	and 52 participants in Birkebeinerrennet and Vasaloppet were interviewed during March 2017. A ‘sport endurance event image’ can be composed of at least ten dimensions and associated aspects: ‘Organizational’	‘Environmental’	‘Emotional’	‘Social’	‘Historical’	‘Physical’	‘Competition’	‘Cultural’	‘Equipment’ and ‘Destination’. The findings confirm and expand earlier identified dimensions of sport event images by identifying two new dimensions (‘Equipment’ and ‘Destination’). The image of Birkebeinerrennet was more aligned with the destination than Vasaloppet	while the overall stronger and more versatile image of Vasaloppet makes it less vulnerable to loss of interest from narrow segments of participants. We offer insights about how participants perceive the race images	how two rather similar events also differ in their images
Gellweiler S., Fletcher T., Wise N.,"57203547030;57214508789;35811718800;"	Exploring experiences and emotions sport event volunteers associate with ‘role exit’""	2019	International Review for the Sociology of Sport""	54""	4""		495""	511""		1	10.1177/1012690217732533""	https://www.scopus.com/inward/record.uri?eid=2-s2.0-85052238370&doi=10.1177%2f1012690217732533&partnerID=40&md5=f847ad1798946189cfa92092c1758f53""	Liverpool John Moores University	United Kingdom""	Gellweiler	S.	Liverpool John Moores University	United Kingdom"; Fletcher	T.	Liverpool John Moores University	United Kingdom;" Wise	N.	Liverpool John Moores University	United Kingdom""	Much research in the past decade has assessed what motivates people to volunteer at sport events. Given that volunteering has become integral to the delivery and staging of sporting events	it is important that research not only considers reasons and motivations for volunteering	but how participants cope and manage once their volunteer journey ends. The paper considers the notion of ‘role exit’ and contributes insight based on interviews with participants after an event to understand their feelings and emotions. The significance of this research is understanding exiting emotions and experiences	but because a lot of emphasis is placed on preparing volunteers ahead of an event	the end of the volunteer journey is often abrupt and therefore left underexplored. To ensure that the needs of contemporary volunteers are adequately managed	it is important to consider how individuals are impacted by volunteering and also how they reflect on experiences afterwards. Three themes that emerge from this study include: (1) sadness and loss"; (2) transitioning emotions;" and (3) coping and coming to terms. A discussion framing the post-event volunteer as ‘the bereaved’ addresses the need to better manage the final stages of the volunteer j…	which represents a challenge given the liminality of sport event volunteering. © The Author(s) 2017.""	emotions"; lived experiences; role exit; sport event;" volunteers""	adult"; article; female; human; human experiment; male; personal experience; sadness; sport;" volunteer""							Achenbaum	W.A.	Bengtson	V.L.	Re-engaging in the disengagement theory of aging: On the history and assessment of theory development in gerontology (1994) The Gerontologist	34 (6)	pp. 756-763"; Adams	A.	Social capital	network governance and the strategic delivery of grassroots sport in England (2012) International Review for the Sociology of Sport
Lee Y.H.,"56991542200;"	Emotional intelligence	servant leadership	and development goal orientation in athletic directors""	2019	Sport Management Review""	22""	3""		395""	406""		2	10.1016/j.smr.2018.05.003""	https://www.scopus.com/inward/record.uri?eid=2-s2.0-85048194716&doi=10.1016%2fj.smr.2018.05.003&partnerID=40&md5=ced33635eaa6d6e7e049b3a1e04ac43d""	Department of Health	Physical Education	and Recreation	University of North Alabama	1st Harrison Plaza	Florence	AL 35632-0001	United States""	Lee	Y.H.	Department of Health	Physical Education	and Recreation	University of North Alabama	1st Harrison Plaza	Florence	AL 35632-0001	United States""	Scholars and policy makers have long considered sport as a vehicle for promoting young athletes’ well-being	educational experience	and citizenship skills. Athletic directors can play a significant role in this process by establishing organizational goals that can foster the development of young athletes and also by ensuring that other personnel abide by these goals. However	little is known about methods athletic directors can use to focus on such development goals in the midst of the current winning-at-all-costs culture surrounding sports. Thus	the purpose of this study is to examine the relationships between emotional intelligence	servant leadership	and development goal orientation among high school athletic directors. A total of 445 athletic directors located in 48 states in the United States completed an online survey. The results indicated that emotional intelligence is positively associated with servant leadership	which in turn is positively associated with development goal orientation. The mediation analysis also revealed that servant leadership fully mediates the relationship between emotional intelligence and development goal orientation among athletic directors. The findings of this research assist in understanding how sports governing bodies can educate athletic directors to initiate development-orien…	Athletic administrators"; Emotional ability; Interscholastic sports; Positive youth development; Sport leadership;" Sport-governing-body""								Ashkanasy
Chang Y.,"56169129200;"	Spectators’ emotional responses in tweets during the Super Bowl 50 game""	2019	Sport Management Review""	22""	3""		348""	362""		1	10.1016/j.smr.2018.04.008""	https://www.scopus.com/inward/record.uri?eid=2-s2.0-85046641767&doi=10.1016%2fj.smr.2018.04.008&partnerID=40&md5=95f6657ad499422eb51b18df6311d9b2""	School of Kinesiology	University of Minnesota	223A Cooke Hall	1900 University Ave. SE	Minneapolis	MN 55455	United States""	Chang	Y.	School of Kinesiology	University of Minnesota	223A Cooke Hall	1900 University Ave. SE	Minneapolis	MN 55455	United States""	The author explored spectators’ emotional reactions manifested on social media. By using Twitter search application programming interface	328	000 real-time tweets posted by fans of the Panthers and the Broncos during the Super Bowl 50 game were collected. The lexicon-based text mining approach (a big data analysis in social media analytics) was employed to classify tweets into five different emotions. The findings indicated that spectators expressed positive emotions when their team scored";" conversely	they expressed negative emotions when the opposite team scored. Interestingly	spectators became habituated with each subsequent score from either of their preferred teams	which resulted in fewer expressions of emotions. However	when a team scored soon after the opposite team scored	fans expressed a surge of positive or negative emotions	accordingly. The results supported both the theories of affective disposition and opponent-process. Spectators’ simultaneous experience of positive and negative emotions may contribute to fans’ satisfaction	continued patronage	and mental health. © 2018 Sport Management Association of Australia and New Zealand""	Automated text analysis"; Big data; Emotions; Social media;" Spectator sports""								Aragon	O.R.
Kunkel T., Walker M., Hodge C.M.,"36675059700;33267990400;57150345600;"	The influence of advertising appeals on consumer perceptions of athlete endorser brand image""	2019	European Sport Management Quarterly""	19""	3""		373""	395""		3	10.1080/16184742.2018.1530688""	https://www.scopus.com/inward/record.uri?eid=2-s2.0-85055752766&doi=10.1080%2f16184742.2018.1530688&partnerID=40&md5=e5c219310b61ae32b0305db9cda68a27""	Department of Sport and Recreation Management	Temple University	Philadelphia	PA	United States";" Department of Health & Kinesiology	Texas A&M University	College Station	TX	United States""	Kunkel	T.	Department of Sport and Recreation Management	Temple University	Philadelphia	PA	United States"; Walker	M.	Department of Health & Kinesiology	Texas A&M University	College Station	TX	United States;" Hodge	C.M.	Department of Health & Kinesiology	Texas A&M University	College Station	TX	United States""	Research question: Analogous to traditional brands	athlete (i.e. personal) brands require management and maintenance. While the use of athlete endorsers is an effective marketing strategy for companies wanting to increase visibility	research has failed to indicate how advertising influences perceptions of the athlete endorser (i.e. spill-over effects). This research addresses this gap by examining the influence of four advertising appeals on perceptions of an athlete endorser expertise	trustworthiness	attractiveness and likeability. Research method: Experimental between-subjects study design. MANOVAs with post hoc analyses were used to examine differences between advertisement appeals. Regression was used to examine the influence of respondent attitudes towards the advertisement on perceptions of the athlete endorser. Results: Results revealed that perceptions of the athlete endorser were infl…	emotional appeals did not outperform informational appeals. However	results demonstrated that spill-over effects existed from the advertisement appeal to the athlete endorser. Implications: The results indicate that advertising influences consumer perceptions of athlete endorsers. Consequently	athletes must consider how advertising appeals are applied and consider the residual effects that are generated from product advertisements. © 2018	© 2018 European Association for Sport Management.""
Mutz M.,"57194540200;"	Life Satisfaction and the UEFA EURO 2016: Findings from a Nation-Wide Longitudinal Study in Germany""	2019	Applied Research in Quality of Life""	14""	2""		375""	391""		2	10.1007/s11482-018-9599-y""	https://www.scopus.com/inward/record.uri?eid=2-s2.0-85045135374&doi=10.1007%2fs11482-018-9599-y&partnerID=40&md5=599e8126ce23172bd150fc5895104abc""	Department of Sport Science	Justus-Liebig-University Giessen	Kugelberg 62	Gießen	35394	Germany""	Mutz	M.	Department of Sport Science	Justus-Liebig-University Giessen	Kugelberg 62	Gießen	35394	Germany""	Research on sport events and well-being yield inconclusive results with some studies suggesting that well-being is increasing during major sport events while other studies fail to establish such a relationship. The present study aims at investigating the relationship between sport events and life satisfaction more closely	while at the same time avoiding some methodical pitfalls of prior research. The study uses a representative sample from Germany and had a longitudinal design	covering the time before	during and after the UEFA EURO 2016. Findings demonstrate a significant increase in life satisfaction in Germany during the football competition (d =.17). Further analyses reveal that satisfaction with life is elevated particularly among subjects with a genuine interest in football in general and in the EURO in particular	whereas for those respondents uninterested in football	changes in life satisfaction were mostly insignificant and marginal in size. However	two months after the EURO life satisfaction was already on the decline and drifted towards the baseline level. Hence	the EURO did not produce a persistent change	but rather a short peak in life satisfaction among football affine groups. © 2018	The Author(s).""	Emotion"; Football; Happiness; Mega sport-events;" Well-being""						Bundesinstitut fÃ¼r Sportwissenschaft	BISp: 070904/16-17""	Acknowledgements This work was part of the research project BMega sport-events and their effects on collective identifications in the nation-state^. It has been supported with a research grant from the German Federal Institute of Sport Science [070904/16-17].""	Atkinson	G.	Mourato	S.
Arnold R., Collington S., Manley H., Rees S., Soanes J., Williams M.,"39761075800;57200031740;57200033369;57200012193;57200032750;57213765837;"	“The Team Behind the Team”: Exploring the Organizational Stressor Experiences of Sport Science and Management Staff in Elite Sport""	2019	Journal of Applied Sport Psychology""	31""	1""		7""	26""		1	10.1080/10413200.2017.1407836""	https://www.scopus.com/inward/record.uri?eid=2-s2.0-85038828837&doi=10.1080%2f10413200.2017.1407836&partnerID=40&md5=a440168c01b27a3c4d1da2110bd36cd6""	University of Bath	United Kingdom""	Arnold	R.	University of Bath	United Kingdom"; Collington	S.	University of Bath	United Kingdom; Manley	H.	University of Bath	United Kingdom; Rees	S.	University of Bath	United Kingdom; Soanes	J.	University of Bath	United Kingdom;" Williams	M.	University of Bath	United Kingdom""	This study explored the organizational stressors encountered by the “team behind the team” (viz.	those operating in sport science and management roles) in elite sport and the consequences these can have. Forty support personnel working in elite sport were interviewed. Thematic analyses unveiled 36 lower and 6 higher order themes	which were separated into stressors encountered (e.g.	relationship and interpersonal	physical resource	contractual and performance development	organizational structure and logistical) and their consequences (e.g.	emotions and outcomes). Building on extant work	this study moves the focus beyond athletes' stress experiences to provide novel insight into those operating in sport science and management roles. The findings offer original insight into the educational needs of sport science and management staff	which can inform practitioners who face increasing demands to work with such personnel	and raise sports organizations' awareness of their duty of care to employees and the factors that need to be managed. © 2017	© Association for Applied Sport Psychology.""		athlete"; awareness; employee; human; human experiment; organizational structure; physician; sports organization; staff; stress;" thematic analysis""
Berridge G., May D., Kitchen E., Sullivan G.,"35315318400;14028723100;57194135039;7202322253;"	A study of spectator emotions at the tour de france""	2019	Event Management""	23""	6""		753""	771""			10.3727/152599519X15506259856372""	https://www.scopus.com/inward/record.uri?eid=2-s2.0-85082044739&doi=10.3727%2f152599519X15506259856372&partnerID=40&md5=9f596877d8fc38223b34d3d9763b2de0""	School of Hospitality and Tourism	University of Surrey	Guildford	Surrey	United Kingdom"; Sheffield Business School	Sheffield Hallam University	Sheffield	United Kingdom; College of Humanities	Arts and Social Sciences	Flinders University	Adelaide	Australia;" Centre for Trust	Peace and Social Relations	Coventry University	Coventry	United Kingdom""	Berridge	G.	School of Hospitality and Tourism	University of Surrey	Guildford	Surrey	United Kingdom"; May	D.	Sheffield Business School	Sheffield Hallam University	Sheffield	United Kingdom; Kitchen	E.	College of Humanities	Arts and Social Sciences	Flinders University	Adelaide	Australia;" Sullivan	G.	Centre for Trust	Peace and Social Relations
Bavassi L., Kaczer L., Fernández R.S.,"56958512100;15049660700;55969362300;"	Maradona in our minds: The FIFA World Cup as a way to address collective memory properties""	2020	Memory and Cognition""	48""	3""		469""	480""			10.3758/s13421-019-00983-9""	https://www.scopus.com/inward/record.uri?eid=2-s2.0-85076597816&doi=10.3758%2fs13421-019-00983-9&partnerID=40&md5=258ef577497128e96e3b6b153d6d6f34""	Instituto de Fisiología	Biología Molecular y Neurociencias (IFIByNE)-CONICET	Buenos Aires	Argentina"; Facultad de Ciencias Exactas y Naturales	Universidad de Buenos Aires	Buenos Aires	Argentina; Departamento de Física	Universidad de Buenos Aires	Buenos Aires	Argentina;" IFIByNE (CONICET)	Ciudad Universitaria	(1428)	Buenos Aires	Argentina""	Bavassi	L.	Instituto de Fisiología	Biología Molecular y Neurociencias (IFIByNE)-CONICET	Buenos Aires	Argentina	Facultad de Ciencias Exactas y Naturales	Universidad de Buenos Aires	Buenos Aires	Argentina	Departamento de Física	Universidad de Buenos Aires	Buenos Aires	Argentina"; Kaczer	L.	Instituto de Fisiología	Biología Molecular y Neurociencias (IFIByNE)-CONICET	Buenos Aires	Argentina	Facultad de Ciencias Exactas y Naturales	Universidad de Buenos Aires	Buenos Aires	Argentina;" Fernández
Tyler B.D., Cobbs J., Satinover Nichols B., Dalakas V.,"35148526200;26633516800;57191766942;26867625300;"	Schadenfreude	rivalry antecedents	and the role of perceived sincerity in sponsorship of sport rivalries""	2019	Journal of Business Research""				"	"			10.1016/j.jbusres.2019.09.029""	https://www.scopus.com/inward/record.uri?eid=2-s2.0-85076594911&doi=10.1016%2fj.jbusres.2019.09.029&partnerID=40&md5=61aa60a2aa4f4296756fcf661d3045fb""	Western Carolina University	United States"; Northern Kentucky University	United States;" California State University San Marcos	United States""	Tyler	B.D.	Western Carolina University	United States"; Cobbs	J.	Northern Kentucky University	United States; Satinover Nichols	B.	Northern Kentucky University	United States;" Dalakas	V.	California State University San Marcos	United States""	Emotion impacts fans' information processing and evaluation of sport sponsors. This paper examines the emotion of schadenfreude (joy at others' misfortune) within rivalry contests under a cognition-emotion theoretical framework. Study 1 assesses the relationships between appraisals of 11 rivalry antecedents and schadenfreude using survey data from 5	459 fans across six sport leagues. Results show that unfairness and cultural difference have the strongest association with schadenfreude. Study 2 utilizes an experimental design involving 543 fans of professional teams in four US-based rivalries. Findings show positive effects of schadenfreude on fans' reactions to the sponsor	mediated by perceived sincerity of the sponsoring brand. Specifically	emotionally-engaged fans (based on heightened schadenfreude) see sponsor support as more sincere	which enhances fan interest	favorability	and intended consumption of the brand. Implications for sponsors include recognizing how activation tactics in affiliation with rivalry games may circumvent the drawbacks of sponsoring just one side of a rivalry. © 2019 Elsevier Inc.""	Fan psychology"; Rivalry; Schadenfreude; Sponsor sincerity; Sport marketing;" Sport sponsorship""								Angell	R.J.	Gorton
Kim M.J., Mao L.L.,"57201030260;36997397400;"	Sport consumers motivation for live attendance and mediated sports consumption: a qualitative analysis""	2019	Sport in Society""				"	"			10.1080/17430437.2019.1679769""	https://www.scopus.com/inward/record.uri?eid=2-s2.0-85074393477&doi=10.1080%2f17430437.2019.1679769&partnerID=40&md5=27aa837f0660d4ce9dc83837c4955a66""	Health	Exercise and Sports Sciences	University of New Mexico	Albuquerque	NM	United States""	Kim	M.J.	Health	Exercise and Sports Sciences	University of New Mexico	Albuquerque	NM	United States";" Mao	L.L.	Health	Exercise and Sports Sciences	University of New Mexico	Albuquerque	NM	United States""	Live spectatorship and mediated sports consumption are two distinct	although intertwined	types of consumption practices. Based on this premise	this study examined the similarities and differences of consumption motivation between mediated sports consumption and live attendance. Utilizing a qualitative approach	specifically semi-structured interviews with 15 heterogeneous sport consumers	we identified 14 key motives that are the underlying benefits for consuming sporting events either through live attendance and/or mediated outlets. Among these 14-consumption motivation	authenticity	history witnessing	and identity cultivation are more prominent with live attendance"; multi-games access	multitasking	economic consideration	emotional hedge	convenience	programing & storytelling	sociability	and ownership are more prominent with mediated consumption;" fanship
Westberg K., Stavros C., Farrelly F., Smith A.C.T.,"36932246100;24169783700;6701502649;9436834200;"	Fan empathy as a response to athlete transgressions""	2019	Sport Management Review""				"	"			10.1016/j.smr.2019.09.007""	https://www.scopus.com/inward/record.uri?eid=2-s2.0-85073570575&doi=10.1016%2fj.smr.2019.09.007&partnerID=40&md5=c66d5c3072c6f92ebc77d255db1448e3""	School of Economics	Finance and Marketing	RMIT University	124 La Trobe Street	Melbourne	Victoria 3000	Australia";" Institute of Sport Business	Loughborough University London	The Broadcast Centre	3 Lesney Avenue	Here East	Queen Elizabeth Olympic Park	London	E15 2GZ	United Kingdom""	Westberg	K.	School of Economics	Finance and Marketing	RMIT University	124 La Trobe Street	Melbourne	Victoria 3000	Australia"; Stavros	C.	School of Economics	Finance and Marketing	RMIT University	124 La Trobe Street	Melbourne	Victoria 3000	Australia; Farrelly	F.	School of Economics	Finance and Marketing	RMIT University	124 La Trobe Street
Rundio A., Dixon M.A., Heere B.,"57190276276;13005580200;24829301900;"	“I'm a completely different person now”: Extraordinary experiences and personal transformations in sport""	2019	Sport Management Review""				"	"			10.1016/j.smr.2019.09.004""	https://www.scopus.com/inward/record.uri?eid=2-s2.0-85072261730&doi=10.1016%2fj.smr.2019.09.004&partnerID=40&md5=d58d19ac9a0211159320c9f7965c6636""	Georgia Southern University	Department of Health Sciences and Kinesiology	PO Box 8076	Statesboro	GA 30460	United States"; Texas A&M University	TAMU 4243	College Station	TX 77843-4243	United States;" The University of North Texas	1155 Union Circle #311160	Denton	TX 76203-5017	United States""	Rundio	A.	Georgia Southern University	Department of Health Sciences and Kinesiology	PO Box 8076	Statesboro	GA 30460	United States"; Dixon	M.A.	Texas A&M University	TAMU 4243	College Station	TX 77843-4243	United States;" Heere	B.	The University of North Texas	1155 Union Circle #311160	Denton	TX 76203-5017	United States""	Many sport programs aim to positively impact participants’ lives	but there is little understanding of how sport leads to those changes. The purpose of this study was to examine an extraordinary experience and the participants’ interpretations of that experience as well as their feelings of personal transformation through the experience. In doing so	the authors developed an understanding of how sport can be used to create meaningful life changes at the individual level. Semi-structured interviews were conducted with 32 past participants of a long distance cycling ride that raised money and awareness for cancer research. Data analysis included three rounds of coding. Participants reported that the unusualness and sense of newness of the ride
Cho H., Li C., Wu Y.,"56625416200;55337616700;56306768100;"	Understanding sport event volunteers’ continuance intention: An environmental psychology approach""	2019	Sport Management Review""				"	"			10.1016/j.smr.2019.08.006""	https://www.scopus.com/inward/record.uri?eid=2-s2.0-85072022006&doi=10.1016%2fj.smr.2019.08.006&partnerID=40&md5=673b3fa9985324936d96d0f760650ea0""	Nanyang Technological University	Singapore";" Fujian Normal University	China""	Cho	H.	Nanyang Technological University	Singapore"; Li	C.	Nanyang Technological University	Singapore;" Wu	Y.	Fujian Normal University	China""	The purpose of this study was to investigate influences of environmental and personal factors on volunteers’ behavioral intention. More specifically	the authors examined the relationships among work climate	intrinsic motivation	attitude	emotional exhaustion	and continuance intention through the lens of environmental psychology model. Survey forms tapping the interested outcomes were collected from 924 volunteers of a national sporting event in China. Results of structural equational modeling supported all hypothesized relationships	except the negative relationship between emotional exhaustion and continuance intention. This study expanded the understanding and application of the environmental psychology model in the context of volunteerism in sport. © 2019 Sport Management Association of Australia and New Zealand""	Attitude"; Burnout; Continuance intention; Motivation; Organizational climate; Sporting event;" Volunteering""								Abduljalil	K.	Zainuddin	Y.	Intrinsic and extrinsic motivation as attitude factors towards adoption of accounting information system (AIS) in Libyan SMEs (2015) International Journal of Academic Research in Accounting Finance and Management Sciences	5 (1)	pp. 161-170"; Ajzen	I.	The theory of planned behavior (1991) Organizational Behavior and Human Decision Processes
Rodionova M.A., Rodionov V.A., Lubysheva L.I.,"57192676965;56039056700;55969676500;"	Corporate sport contributions to industrial corporate cultures""	2019	Teoriya i Praktika Fizicheskoy Kultury""	2019""	3""		92""	95""				https://www.scopus.com/inward/record.uri?eid=2-s2.0-85070970188&partnerID=40&md5=78bef307308cfb7dac2388b9661c9158""	Surgut State University	Surgut	Russian Federation";" Russian State University of Physical Education	Sports	Youth and Tourism (SCOLIPE)	Moscow	Russian Federation""	Rodionova	M.A.	Surgut State University	Surgut	Russian Federation"; Rodionov	V.A.	Surgut State University	Surgut	Russian Federation;" Lubysheva	L.I.	Russian State University of Physical Education	Sports	Youth and Tourism (SCOLIPE)	Moscow	Russian Federation""	The present article analyzes the meanings of modern corporate sports and their role in corporate cultures	in view of the fact that the corporate sports are increasingly considered among contributors to the competitiveness building and business success policies. The authors give the substantiation for this concept being applied to every corporate sport event	sport competitions of departments	branches and other operations inside the company	plus the intersector events including participants from government agencies and mass media organizations. Corporate sports are interpreted in the given article as the integral part of a corporate culture with the relevant relationship system	corporate conduct rules	popular sport/ cultural values and competitive spirit and success motivations";" with the sport trainings designed to cultivate the teamwork and team spirit	establish informal contacts	improve loyalty to and trust in the company management and thereby form a positive corporate image on the whole. The authors of the paper make the conclusion that modern corporate sports help consolidate companies	mitigate stresses and emotional tensions	mobilize natural informal leadership	unite the teams for success	acknowledge individual gifts and contribute to the health agenda of every team member. © 2019	Teoriya i praktika fizicheskoy kul'tury i sporta. All rights reserved.""	Corporate culture"; Corporate sports;" Industrial physical culture""
Swanson S., Billsberry J., Kent A., Skinner J., Mueller J.,"55622714500;8612393100;7102012278;8872738300;57201446824;"	Leader prototypicality in sport: The implicit leadership theories of women and men entering sport management careers""	2019	Sport Management Review""				"	"			10.1016/j.smr.2019.08.002""	https://www.scopus.com/inward/record.uri?eid=2-s2.0-85070904553&doi=10.1016%2fj.smr.2019.08.002&partnerID=40&md5=5a835a3e308478d5d5e4774ebba2999a""	Institute for Sport Business	Loughborough University London	Queen Elizabeth Olympic Park	London	E15 2GZ	United Kingdom"; School of Management	Operations	and Marketing	University of Wollongong	Wollongong 2522New South Wales	Australia;" Fox School of Business	Temple University	1801 Liacouras Walk	Philadelphia	PA 19122	United States""	Swanson	S.	Institute for Sport Business	Loughborough University London	Queen Elizabeth Olympic Park	London	E15 2GZ	United Kingdom"; Billsberry	J.	School of Management	Operations	and Marketing	University of Wollongong	Wollongong 2522New South Wales	Australia; Kent	A.	Fox School of Business	Temple University	1801 Liacouras Walk	Philadelphia	PA 19122
Pedras L., Taylor T., Frawley S.,"57208925014;10238796100;35361826700;"	Responses to multi-level institutional complexity in a national sport federation""	2019	Sport Management Review""				"	"			10.1016/j.smr.2019.05.001""	https://www.scopus.com/inward/record.uri?eid=2-s2.0-85066139388&doi=10.1016%2fj.smr.2019.05.001&partnerID=40&md5=2bab3e9ae91d89048fd9bd3eca344a79""	University of Technology Sydney	Australia""	Pedras	L.	University of Technology Sydney	Australia"; Taylor	T.	University of Technology Sydney	Australia;" Frawley	S.	University of Technology Sydney	Australia""	National Sport Federations are responsible for governing all aspects of a sport within their respective countries. In developing and promoting their sport National Federations must respond to multi-level complexity arising from internal stakeholder needs and commercial	government and social demands. While organisational complexity responses have been extensively researched	little of this work has considered the unique positioning of sport federations. Drawing on the theoretical perspective of institutional logics and complexity	the authors adopted a case study approach to investigate Triathlon Australia's response to its complex operating environment	conducting 18 in-depth semi-structured interviews with current and former board members	chief executives	senior managers	and government representatives responsible for national sport policy and funding. Interview data were complemented with an examination of Triathlon Australia's annual reports and Australian government policy documents (1998–2016 period). Four themes and several organisational responses’ themes emerged from the inductive and iterated thematic data analysis: (a) external complexity – alignment	diversification	transcendence	negotiation"; (b) interstitial complexity – empathy	formalisation	collaboration	specialisation; (c) internal complexity – division	balance	leverage;" and (d) emotions – connection	harness. Driven by quasi-insolvency and admission into the Olympic programme	and national government policy requirements for funding	Triathlon Australia responded to its complex environment by embracing all logics	designs and agendas	unravelling new ways to solve or mitigate it via hybrid responses. Implications for both theory and practice are outlined. © 2019 Sport Management Association of Australia and New Zealand""	Hybrid organising"; Institutional logics; National sport federations; Organisational agendas;" Strategic responses""
Jang W.W., Byon K.K., Yim B.H.,"57208794555;34867746600;57190750777;"	Sportscape	emotion	and behavioral intention: a case of the big four US-based major sport leagues""	2019	European Sport Management Quarterly""				"	"		1	10.1080/16184742.2019.1607521""	https://www.scopus.com/inward/record.uri?eid=2-s2.0-85065836467&doi=10.1080%2f16184742.2019.1607521&partnerID=40&md5=681f1283735c4d2fbfccecf950b86b6b""	Department of Kinesiology	Indiana University	Bloomington	IN	United States";" School of Foundations	Leadership and Administration	Kent State University	Kent	OH	United States""	Jang	W.W.	Department of Kinesiology	Indiana University	Bloomington	IN	United States"; Byon	K.K.	Department of Kinesiology	Indiana University	Bloomington	IN	United States;" Yim	B.H.	School of Foundations	Leadership and Administration	Kent State University	Kent	OH	United States""	Research question: The purpose of this study was to examine the interrelationships that exist among sportscape	emotion	and behavioral intention with regard to the four US-based major sport leagues (i.e. MLB	NBA	NHL
Chiu W., Won D., Kim S.,"56599800300;36680734700;36713721200;"	Extended model of sport spectator goal-directed behavior: The role of event prestige in nonmajor sport events""	2019	Event Management""	23""	1""		119""	133""			10.3727/152599518X15378845225393""	https://www.scopus.com/inward/record.uri?eid=2-s2.0-85063133971&doi=10.3727%2f152599518X15378845225393&partnerID=40&md5=6726c2a9b27c34a417a2a6894d8a45c9""	Lee Shau Kee School of Business and Administration	The Open University of Hong Kong	Kowloon	Hong Kong"; Department of Kinesiology	Texas A and M University-Corpus Christi	Corpus Christi	TX	United States;" Department of Sport and Physical Education	Hong Kong Baptist University	Kowloon	Hong Kong""	Chiu	W.	Lee Shau Kee School of Business and Administration	The Open University of Hong Kong	Kowloon	Hong Kong"; Won	D.	Department of Kinesiology	Texas A and M University-Corpus Christi	Corpus Christi	TX	United States;" Kim	S.	Department of Sport and Physical Education	Hong Kong Baptist University	Kowloon	Hong Kong""	Although the importance of destinations' image has been explored in the extant literature	little is known about the influence of event prestige on spectators' intention to attend recurring sport events	especially in the case of nonmajor international events. Given the situation	the current study incorporated spectators' perception of event prestige on the basis of the Model of Goal-directed Behavior (MGB) as a research framework to investigate their behavioral intention to attend nonmajor sport events. An on-site survey was conducted for spectators (N = 371) who attended the 2016 William Jones Cup Tournament held in Taipei	Taiwan. The results revealed that attitude	subjective norm	positive anticipated emotion	negative anticipated emotion	and perceived behavioral control played significant roles in influencing spectators' desire to attend sport events. Moreover
Kim K.A., Byon K.K., Baek W.,"57201740599;34867746600;56985551200;"	Customer-to-customer value co-creation and co-destruction in sporting events [体育赛事中客户与客户之间的价值共创和价值共灭]""	2019	Service Industries Journal""				"	"		4	10.1080/02642069.2019.1586887""	https://www.scopus.com/inward/record.uri?eid=2-s2.0-85062948144&doi=10.1080%2f02642069.2019.1586887&partnerID=40&md5=8ee3122f7ee4b0f75d754692b5e13111""	Department of Kinesiology	Sport Management Program	Indiana University	Bloomington	United States";" Department of Sport Management	Kyonggi University	South Korea""	Kim	K.A.	Department of Kinesiology	Sport Management Program	Indiana University	Bloomington	United States"; Byon	K.K.	Department of Kinesiology	Sport Management Program	Indiana University	Bloomington	United States;" Baek	W.	Department of Sport Management	Kyonggi University	South Korea""	Previous scholars have examined value co-creation and co-destruction processes that take place between customers and service organizations or employees. Despite most service consumption situations occurring in the presence of other customers	few studies have examined customer-to-customer value co-creation and co-destruction. This lack of attention is particularly prevalent in sport service research. The purpose of the current study is to examine how other customers’ value creation (i.e. passion) and destruction (i.e. dysfunctional behavior) factors influence focal customers’ perceived value (i.e. economic	social	emotional	and epistemic)	which in turn leads to customer citizenship behaviors (i.e. helping behavior and word-of-mouth). By using a convenience sampling method	data were collected from 318 spectators of professional golf tournaments. The results of structural equation modeling indicated that other customers’ passion had a positive influence on focal customers’ economic	social	emotional	and epistemic values (i.e. customer-to-customer value co-creation). Other customers’ dysfunctional behavior was negatively associated with customers’ emotional value (i.e. customer-to-customer value co-destruction). Emotional and epistemic values positively predicted helping behavior. Social	emotional	and epistemic values had positive effects on word-of-mouth. Overall	the present study contributes to value co-creation and co-destruction literature by highlighting other customers as potential value integrators. Further
Rees L., Robinson P., Shields N.,"57201028200;7403719604;8866423300;"	A major sporting event or an entertainment show? A content analysis of Australian television coverage of the 2016 Olympic and Paralympic Games""	2018	Sport in Society""	21""	12""		1974""	1989""		3	10.1080/17430437.2018.1445996""	https://www.scopus.com/inward/record.uri?eid=2-s2.0-85042923774&doi=10.1080%2f17430437.2018.1445996&partnerID=40&md5=6f172acd1db15623ce0924a9fae3fd8f""	Department of Public Health	La Trobe University	Melbourne	Australia"; Victorian Spinal Cord Service	Austin Health	Heidelberg	Australia; School of Allied Health	La Trobe University	Melbourne	Australia;" Northern Health	Epping	Australia""	Rees	L.	Department of Public Health	La Trobe University	Melbourne	Australia	Victorian Spinal Cord Service	Austin Health	Heidelberg	Australia"; Robinson	P.	Department of Public Health	La Trobe University	Melbourne	Australia;" Shields	N.	School of Allied Health	La Trobe University	Melbourne	Australia	Northern Health	Epping	Australia""	Outside of the Paralympic Games	elite athletes with disability rarely feature in the media. Using mixed method content analysis
Mutz M., Gerke M.,"57194540200;57194559370;"	Major Sporting Events and National Identification: The Moderating Effect of Emotional Involvement and the Role of the Media""	2018	Communication and Sport""	6""	5""		605""	626""		6	10.1177/2167479517733447""	https://www.scopus.com/inward/record.uri?eid=2-s2.0-85046027815&doi=10.1177%2f2167479517733447&partnerID=40&md5=8fbe9a242e6fb0af138dba16afeeb918""	Department for the Social Sciences of Sport	Justus-Liebig-Universität Gießen	Gießen	Germany""	Mutz	M.	Department for the Social Sciences of Sport	Justus-Liebig-Universität Gießen	Gießen	Germany";" Gerke	M.	Department for the Social Sciences of Sport	Justus-Liebig-Universität Gießen	Gießen	Germany""	Research suggests that major sporting events can affect identification with the nation-state. Complementing previous research	it is argued in this article that identification with the national in-group should be enhanced especially among emotionally involved spectators. Emotional involvement	however	can be induced by the sport itself but also by an emotionalized framing of the events by the media. Two studies are presented which test these claims: In Study #1	it is shown that a single	victorious Federation Internationale de Football Association (FIFA) World Cup match suffices to increase national identification among emotionally highly involved subjects	whereas no effects are revealed for individuals with lower emotional involvement. In Study #2	participants reported higher levels of national identification and associated Germany with more positive emotions and values after watching a highly emotional and patriotic broadcast of a kayak competition from the 2016 Summer Olympic Games compared to individuals who had watched the same competition with a factual and neutral commentary. It is concluded from both studies that emotional involveme…	collective emotions"; identification; national identity; nationalism;" patriotism""						Bundesinstitut fÃ¼r Sportwissenschaft	BISp: 070093/15-17""	The author(s) disclosed receipt of the following financial support for the research	authorship	and/or publication of this article: This study received funding from the German Federal Institute of Sport Science (Grant Number: 070093/15-17). It was part of the research project “Effects of High-Performance Sport on Collective Identification in the Nation-State”.""	Alekseyeva	A.	Sochi 2014 and the rhetoric of a new Russia: Image construction through mega-events (2014) East European Politics
Hasaan S.A., Nawaz S., Iqbal S.J., Khalid J.,"57205615067;57205147350;56044128800;57205613316;"	Challenges that make/break the athlete's quest to become an entrepreneur: A qualitative study about fans' perceptions""	2018	Physical Culture and Sport	Studies and Research""	79""	1""		53""	61""			10.2478/pcssr-2018-0020""	https://www.scopus.com/inward/record.uri?eid=2-s2.0-85060820081&doi=10.2478%2fpcssr-2018-0020&partnerID=40&md5=dac37b1228a03a9ec01b4770889549aa""	Zainab Degree Collage	Multan	Pakistan";" Department of Management Sciences	Baghdad-ul-Jadid Campus	Islamia University	Bahawalpur	Pakistan""	Hasaan	S.A.	Department of Management Sciences	Baghdad-ul-Jadid Campus	Islamia University	Bahawalpur	Pakistan"; Nawaz	S.	Department of Management Sciences	Baghdad-ul-Jadid Campus	Islamia University	Bahawalpur	Pakistan; Iqbal	S.J.	Department of Management Sciences	Baghdad-ul-Jadid Campus	Islamia University	Bahawalpur	Pakistan;" Khalid	J.	Zainab Degree Collage	Multan	Pakistan""	Athletes are a new type of celebrity in the world. Following other celebrities	there are several examples of athletes who have used their persona of fame to go a step further with their so-called personal brands and actually launch products carrying their names. As athletes are considered brands in themselves	these sorts of activities (i.e.	introducing a product brand) are considered as an extension of the athlete's brand. Given the nature of the research	this study employed a qualitative design. A purposeful convenience sampling technique was employed to select study participants according to a set of predetermined criteria. The final sample comprised nine fans. The fans identified five major factors that could be important in the context of an athlete's decision to start his/her own brand. The five identified factors that could decide the fate o…	extension fit
Cornwell T.B., Jahn S., Xie H., Suh W.S.,"57197672332;52863986200;57203876511;57203877017;"	Feeling that in-group feeling at a sponsored sporting event: Links to memory and future attendance""	2018	Journal of Sport Management""	32""	5""		426""	437""		2	10.1123/jsm.2017-0248""	https://www.scopus.com/inward/record.uri?eid=2-s2.0-85051367822&doi=10.1123%2fjsm.2017-0248&partnerID=40&md5=a85b19b5ea411449f3401336d279b76f""	University of Oregon	Eugene	OR	United States"; University of Goettingen	Göttingen	Germany;" Western Michigan University	Kalamazoo	MI	United States""	Cornwell	T.B.	University of Oregon	Eugene	OR	United States"; Jahn	S.	University of Goettingen	Göttingen	Germany; Xie	H.	Western Michigan University	Kalamazoo	MI	United States;" Suh	W.S.	University of Oregon	Eugene	OR	United States""	Sports	the arts	and events are products in their own right	and when sponsored	they become marketing and communication platforms. The current research examines the role of event emotions on sponsor recall and intent to attend the event in the future. An important theoretical argument is that feeling to be part of an in-group	measured as in-group entitativity	moderates the relationship between emotions and outcomes of memory and intentions. To test our theoretical model	we surveyed attendees at a multiday international track and field event. A total of 282 individuals were surveyed
Sullivan G.B.,"7202322253;"	Collective emotions: A case study of South African pride	euphoria and unity in the context of the 2010 FIFA World Cup""	2018	Frontiers in Psychology""	9""	AUG""	1252	"	"		4	10.3389/fpsyg.2018.01252""	https://www.scopus.com/inward/record.uri?eid=2-s2.0-85052243580&doi=10.3389%2ffpsyg.2018.01252&partnerID=40&md5=eaf521e108297de34c18c53fc957140d""	Centre for Trust	Peace and Social Relations	Coventry University	Coventry	United Kingdom""	Sullivan	G.B.	Centre for Trust	Peace and Social Relations	Coventry University	Coventry	United Kingdom""	Collective emotions experienced as existing objectively and widely shared challenge traditional views of emotions based on personal or private interests. This paper extends theories of group and crowd emotions focusing on social appraisal	social identity	emotional contagion	and ecstatic nationalism	and adds an interdisciplinary approach to research on international mega-sporting event impacts and legacies by examining the national-level collective emotions produced by a mega-sport event-the 2010 World Cup in South Africa. The novel case study approach triangulates ethnographic observations of life in downtown Johannesburg before and during the World Cup with a critical thematic analysis of …	the study shows how group agency in the form of coordinated ritualistic bases realized group affects spontaneously and normatively as South Africans desired	accepted and celebrated achieving team and host-related group goals. These results provide new insights into the emotions that occur in public events in two phases	(1) creation of collective normative commitment in practice related to group ethos and national interests and goals prior to the tournament start	and (2) during the tournament when dynamic relations between group-based and collective emotions also generated feelings of unity and solidarity. Together they highlight unique predisposing cultural and historical features of the emotional and affective-discursive practices associated with the World Cup for South Africans	limits to the spread of emotions of enthusiasm from urban cities to rural areas	forms of excitement and celebration in public spaces	instances of ambivalence about efforts to enact support for the nation's World Cup team and host role	and indicate how collective emotional experiences are internalized	embodied and reproduced in accounts of national transformation	concerns about fragile intergroup solidarity	and instances of group-based hubristic pride. © 2018 Sullivan.""	Collective emotions"; Collective pride; Crowd behavior; FIFA mens world cup impact; Group-based emotions; Mega-sport events; Social identity theory;" Social ontology""
Brown-Devlin N., Devlin M.B., Vaughan P.W.,"56602779300;56147279200;57162621100;"	Why Fans Act That Way: Using Individual Personality to Predict BIRGing and CORFing Behaviors""	2018	Communication and Sport""	6""	4""		395""	417""		6	10.1177/2167479517725011""	https://www.scopus.com/inward/record.uri?eid=2-s2.0-85049873479&doi=10.1177%2f2167479517725011&partnerID=40&md5=eef2c84ccdd7eef5ba3ceb2632c825c6""	Stan Richards School of Advertising & Public Relations	University of Texas	Austin	TX	United States"; School of Journalism and Mass Communication	Texas State University	San Marcos	TX	United States;" Initiative for Interdisciplinary Research and Design Analysis	Texas State University	San Marcos	TX	United States""	Brown-Devlin	N.	Stan Richards School of Advertising & Public Relations	University of Texas	Austin	TX	United States"; Devlin	M.B.	School of Journalism and Mass Communication	Texas State University	San Marcos	TX	United States;" Vaughan	P.W.	Initiative for Interdisciplinary Research and Design Analysis	Texas State University	San Marcos	TX	United States""	The purpose of the study was to examine whether personality traits predict one’s likelihood of basking in reflected glory (BIRGing) and cutting off reflected failure (CORFing) and to what extent team identification would mediate those effects. A path analysis was conducted to empirically test relationships between personality	team identity	and BIRGing/CORFing behaviors using the Honesty-Humility emotionality extraversion agreeableness conscientiousness openness to experience (HEXACO)-Personality Inventory (HEXACO-PI)	Sport Spectator Identification Scale	and BIRGing and CORFing scales. The HEXACO-PI provides a theoretical framework to examine the degree to which six broad personality domains and several underlying personality traits influence behavior. A survey utilizing a national sample of 715 participants indicates several narrow underlying personality traits predict BIRGing and CORFing behaviors. Using this personality framework presents a ne…
Lee S., Kim Y., Heere B.,"56813236000;35791915600;24829301900;"	Sport team emotion: Conceptualization	scale development and validation""	2018	Sport Management Review""	21""	4""		363""	376""		4	10.1016/j.smr.2017.08.007""	https://www.scopus.com/inward/record.uri?eid=2-s2.0-85028329762&doi=10.1016%2fj.smr.2017.08.007&partnerID=40&md5=28a16b51f8eec306305938abf4f5fc3f""	Kookmin University	77 Jeongneung-ro	Seongbuk-gu	Seoul	02707	South Korea"; Seoul National University	1 Gwanak-ro	Gwanak-gu	Seoul	08826	South Korea;" University of South Carolina	Columbia	SC 29208	United States""	Lee	S.	Kookmin University	77 Jeongneung-ro	Seongbuk-gu	Seoul	02707	South Korea"; Kim	Y.	Seoul National University	1 Gwanak-ro	Gwanak-gu	Seoul	08826	South Korea;" Heere	B.	University of South Carolina	Columbia	SC 29208	United States""	The purpose of this study was to identify key emotions associated with professional sport team brands and to develop a valid	reliable scale to measure the recall of these emotions. A pool of 30 potential emotions was drawn through a content analysis
Bausch T., Unseld C.,"55792129000;57202437721;"	Winter tourism in Germany is much more than skiing! Consumer motives and implications to Alpine destination marketing""	2018	Journal of Vacation Marketing""	24""	3""		203""	217""		7	10.1177/1356766717691806""	https://www.scopus.com/inward/record.uri?eid=2-s2.0-85048325922&doi=10.1177%2f1356766717691806&partnerID=40&md5=d100d7f6ec487b05eafbceedbce5365a""	Munich University of Applied Sciences	Germany""	Bausch	T.	Munich University of Applied Sciences	Germany";" Unseld	C.	Munich University of Applied Sciences	Germany""	Winter sports tourism is a key economic factor in many mountain regions worldwide. Research to date has concentrated on economic and environmental questions related to winter sports and winter outdoor activities	with the impacts of climate change and adaptation strategies being the dominant fields of discussion. An analysis of German winter holidays indicates that winter sports are only one of several product types. The fact that the majority of German travellers prefer long-haul warm weather destinations in the winter raises the question of triggering factors for winter holiday trips. A qualitative stud…	travel motives	destination choices and general expectations	in particular with relation to trips to Alpine destinations. The results show that the grey winter weather and factors such as cold	humidity	lack of sun and dull atmosphere are the dominant factors in the desire to escape on a holiday trip. Non-skiers expect snow-covered landscapes and an environment conducive to relaxation-related activities and are therefore likely to be looking for sustainable winter products. This supports Alpine destination managers who are developing sustainable winter products in addition to winter sports in or…	The Author(s) 2017.""	Alps"; choice set; destination attribute; nature-based tourism; ski resorts; skiing; sustainability; travel motive;" winter""						Bayerisches Staatsministerium fÃ¼r Umwelt und Verbraucherschutz: TUF01UF-66836""	The author(s) disclosed receipt of the following financial support for the research	authorship	and/or publication of this article: This research was supported by the Bavarian State Ministry of the Environment and Consumer Protection Grant number TUF01UF-66836.""	Ahrens	P.	(2016) Wintersport im Fernsehen: Jeden Schuss gehört. SpiegelONLINE		http://www.spiegel.de/sport/wintersport/ard-und-zdf-lieben-den-wintersport-ein-bisschen-zu-sehr-a-1082573.html	accessed 13 May 2016"; Alexandris	K.	Kouthouris	C.	Funk
Aiken K.D., Bee C., Walker N.,"14011857900;50461062200;55820585500;"	From passion to obsession: Development and validation of a scale to measure compulsive sport consumption""	2018	Journal of Business Research""	87""			69""	79""		4	10.1016/j.jbusres.2018.02.019""	https://www.scopus.com/inward/record.uri?eid=2-s2.0-85044597616&doi=10.1016%2fj.jbusres.2018.02.019&partnerID=40&md5=4969d2bb2f483cfc63a8c710cb961f90""	California State University Chico	College of Business	Chico	CA 95929-0051	United States"; Oregon State University	College of Business	406 Austin Hall	Corvallis	OR 97331	United States;" University of Massachusetts Amherst	Isenberg School of Management	121 Presidents Drive	Amherst	MA 01003	United States""	Aiken	K.D.	California State University Chico	College of Business	Chico	CA 95929-0051	United States"; Bee	C.	Oregon State University	College of Business	406 Austin Hall	Corvallis	OR 97331	United States;" Walker	N.	University of Massachusetts Amherst	Isenberg School of Management	121 Presidents Drive	Amherst	MA 01003	United States""	Sport consumption involves complex psychological processes – facilitating emotional highs and lows that reinforce and perpetuate habitual behaviors. The current work contextually broadens the scope of compulsive consumption research by developing and validating a scale to measure compulsive sport consumption (CSC). Three studies seek to: (1) qualitatively explore CSC and probe foundational issues…
Sato S., Ko Y.J., Kellison T.B.,"57191963241;35558881200;54996488000;"	Hot or Cold? The Effects of Anger and Perceived Responsibility on Sport Fans’ Negative Word-of-Mouth in Athlete Scandals""	2018	Journal of Global Sport Management""	3""	2""		107""	123""		2	10.1080/24704067.2018.1432984""	https://www.scopus.com/inward/record.uri?eid=2-s2.0-85077721774&doi=10.1080%2f24704067.2018.1432984&partnerID=40&md5=dfe66f2e407bb441bcdc4d2de10b7119""	Feliciano School of Business	Montclair State University	Montclair	NJ	United States"; Department of Tourism	Recreation	and Sport Management	University of Florida	Gainesville	FL	United States;" Department of Kinesiology and Health	Georgia State University	Atlanta	GA	United States""	Sato	S.	Feliciano School of Business	Montclair State University	Montclair	NJ	United States"; Ko	Y.J.	Department of Tourism	Recreation	and Sport Management	University of Florida	Gainesville	FL	United States;" Kellison	T.B.	Department of Kinesiology and Health	Georgia State University	Atlanta	GA	United States""	Despite the frequent controversies in sport
Sato S., Gipson C., Todd S., Harada M.,"57191963241;57194827773;8918624800;7402782242;"	The relationship between sport tourists’ perceived value and destination loyalty: an experience-use history segmentation approach""	2018	Journal of Sport and Tourism""	22""	2""		173""	186""		2	10.1080/14775085.2017.1348967""	https://www.scopus.com/inward/record.uri?eid=2-s2.0-85023181185&doi=10.1080%2f14775085.2017.1348967&partnerID=40&md5=1aebeafcb8df65074d26048a243e50a6""	Feliciano School of Business	Montclair State University	Montclair	NJ	United States"; School of Health and Kinesiology	Georgia Southern University	Statesboro	GA	United States; Graduate School of Sport Sciences	Waseda University	Tokyo	Japan;" University of South Carolina	College of Hospitality	Retail and Sport Management	Columbia	United States""	Sato	S.	Feliciano School of Business	Montclair State University	Montclair	NJ	United States"; Gipson	C.	School of Health and Kinesiology	Georgia Southern University	Statesboro	GA	United States; Todd	S.	School of Health and Kinesiology	Georgia Southern University	Statesboro	GA	United States	University of South Carolina	College of Hospitality
Akhoondnejad A.,"56596827000;"	Loyalty formation process of tourists in sporting event: The case of Turkmen horse races""	2018	Journal of Hospitality and Tourism Management""	34""			48""	57""		5	10.1016/j.jhtm.2017.11.006""	https://www.scopus.com/inward/record.uri?eid=2-s2.0-85038811392&doi=10.1016%2fj.jhtm.2017.11.006&partnerID=40&md5=8c08035110ea8a9cd1f91cbf95811bba""	Department of Tourism	Sport and Society	Lincoln University	Lincoln	New Zealand""	Akhoondnejad	A.	Department of Tourism	Sport and Society	Lincoln University	Lincoln	New Zealand""	The main objective of this research is to get a further understanding of the determinants of tourist loyalty in horse race event. More specifically	the effects of event quality	tourist emotion	event value	and tourist satisfaction on tourist loyalty	as well as the interrelationships are explored. Using purposive sampling	330 domestic tourists who attended the horse races in the Turkmen Sahra Region	Iran were surveyed. In order to analyze the effects	structural equation modeling (SEM) is used. The results demonstrate that event quality influences tourist emotion and loyalty. Tourist emotion determines event value and tourist satisfaction. Event value influences tourist satisfaction and loyalty. And	tourist satisfaction predicts tourist loyalty. © 2017""	Event quality"; Event value; Tourist emotion; Tourist loyalty;" Tourist satisfaction""								Biscaia	R.	Correia	A.	Rosado	A.	Maroco
Yim B.H., Byon K.K.,"57190750777;34867746600;"	Influence of Loss Aversion on NCAA Men's Basketball Bracket Predictions [损失规避心理对美国大学男子篮球联赛对阵表预测行为的影响]""	2018	Journal of Global Sport Management""	3""	1""		18""	36""			10.1080/24704067.2017.1411163""	https://www.scopus.com/inward/record.uri?eid=2-s2.0-85077676517&doi=10.1080%2f24704067.2017.1411163&partnerID=40&md5=f29f77770b29a646baf45a9eaf2f400f""	School of Foundations	Leadership and Administration	Kent State University	Kent	OH	United States";" Department of Kinesiology	Indiana University	Bloomington	IN	United States""	Yim	B.H.	School of Foundations	Leadership and Administration	Kent State University	Kent	OH	United States";" Byon	K.K.	Department of Kinesiology	Indiana University	Bloomington	IN	United States""	The NCAA Men's Division I Basketball Championship	known to fans as March Madness	is one of the most popular annual sporting events in the United States. Despite its economic impact on the sport industry	relatively few studies have examined phenomena associated with March Madness bracketology. The few existing studies have focused on making accurate tournament predictions rather than examining bracketology in ways that might assist sport marketers. To fill this void	the current study applied loss aversion theory to the decision-making process of NCAA tournament bracket participants. The purpose of the study was to develop a framework for understanding how emotional loss aversion might influence the decision of highly and lowly identified fans to choose against one's favorite team when it is likely to lose the game. © 2017	© 2017 Global Alliance of Marketing & Management Associations (GAMMA).""	loss aversion"; NCAA Men's Basketball Championship; sport fan emotion; sport marketing;" team identification""
Lee S., Heere B.,"56813236000;24829301900;"	Exploring the relative effectiveness of emotional	rational	and combination advertising appeals on sport consumer behavior""	2018	Sport Marketing Quarterly""	27""	2""		82""	92""		3		https://www.scopus.com/inward/record.uri?eid=2-s2.0-85058286732&partnerID=40&md5=60422343d536f81cec30030484293c54""	College of Physical Education	Kookmin University	South Korea";" Department of Sport and Entertainment Management	University of South Carolina	United Kingdom""	Lee	S.	College of Physical Education	Kookmin University	South Korea";" Heere	B.	Department of Sport and Entertainment Management	University of South Carolina	United Kingdom""	The purpose of this study was to empirically examine the relative effectiveness of emotional advertising over rational advertising and combination advertising on sport consumer behavior. To achieve this purpose	a 2 (emotion) × 2 (cognition) incomplete factorial design was employed with three experimental conditions (emotional	rational	and combination ad). A total of 324 participants with 108 participants in each of the three advertisements were recruited from a large public university in the United States. To test the relative effectiveness of the three advertising appeals on consumer behavior	multiple ANCOVAs with three experimental conditions (emotional ad: high emotion/low cognition vs. rational ad: low emotion/high cognition vs. combination ad: high emotion/high cognition) were conducted for the four dependent variables: attitudes toward the ads	brand attitudes	purchase intention	and merchandise consumption. Fanship was included as a covariate in order to control for a pre-existing characteristic that affects sport consumer behavior. The results suggested that emotional advertising led to a higher attitude toward the ad	brand attitude	purchase intention	and merchandise consumption than both rational and combination advertising. It was also revealed that combination advertising led to a higher attitude toward the ad than rational advertising. The findings will provide a deeper understanding of how to develop and design sport advertising as a vital component of overall marketing mix. © 2018 West Virginia University.""	Emotional advertising"; Rational advertising; Sport consumer behavior;" Symbolic consumptions""								Aaker	D.A.
Pei L.T.P., Yee N.W., Foong R.L.,"57204506772;57204503304;57204500225;"	Spectator experience of the 29th SEA games""	2018	Asia-Pacific Journal of Innovation in Hospitality and Tourism""	7""	2""		1""	10""		1		https://www.scopus.com/inward/record.uri?eid=2-s2.0-85055848837&partnerID=40&md5=813a109fef70a5368555c1230b813469""	Taylor's University	Malaysia""	Pei	L.T.P.	Taylor's University	Malaysia"; Yee	N.W.	Taylor's University	Malaysia;" Foong	R.L.	Taylor's University	Malaysia""	In recent years	sports event management has become very popular	particularly in understanding the experiences of spectators. This study explores the spectator experience of the 29th SEA Games by identifying emerging themes that describe these experiences. Semi-structured online interviews were conducted with seven spectators who were selected using purposive sampling. The results identified five emerging themes: emotional experience	event places	event organization	use of transportation and opening ceremony. Sports event managers will find the results useful to plan better events that can enhance the experiences of spectators. © The Author(s) 2018.""	29th SEA Games"; Emotions; Mega-sports events; Spectator experience;" Venue""								Bamford	D.	Dehe	B.	Service quality at the London 2012 games - A paralympics athletes survey (2016) International Journal of Quality & Reliability Management	33 (2)	pp. 142-159"; Bitner	M.J.	Servicescapes: The impact of physical surroundings on customers and employees (1992) Journal of Marketing	56 (2)	pp. 57-71; Braun
Lim C.H., Hur Y., Song S.M.,"27867862100;22985434000;57202864618;"	Sponsorship information reception and processing: Explicit and implicit memory of in-game advertising""	2018	Social Behavior and Personality""	46""	6""		935""	952""		1	10.2224/sbp.6803""	https://www.scopus.com/inward/record.uri?eid=2-s2.0-85049620121&doi=10.2224%2fsbp.6803&partnerID=40&md5=575e3a0e0fac79eaa09c47f57b22aa4e""	Department of Global Sport Management and Sport Science Institute	Seoul National University	South Korea"; Department of Physical Education	Konkuk University	South Korea;" Department of Global Sport Management	Seoul National University	South Korea""	Lim	C.H.	Department of Global Sport Management and Sport Science Institute	Seoul National University	South Korea"; Hur	Y.	Department of Physical Education	Konkuk University	South Korea;" Song	S.M.	Department of Global Sport Management	Seoul National University	South Korea""	Researchers have attempted to identify the impact of sponsors’ advertising on spectators at sports events	but it is necessary to understand the dynamic mechanisms of the effect of advertising on signboards at these events. Thus	our primary purpose was to investigate the effects of emotion on spectators’ implicit/explicit memory of sponsors’ advertising. Further	we examined how visual attention can mediate the effects of emotion on explicit/implicit memory. We asked 81 undergraduates to watch an edited soccer match while wearing an eye tracker in order to examine their visual attention. The results showed that their visual attention to sponsor signage significantly varied as a function of both their pleasure and arousal	and visual attention significantly influenced their explicit memory	but not their implicit memory. We also found a full mediating effect of visual attention between pleasure and explicit memory	and a partial mediating effect of visual attention between arousal and explicit memory. Results are discussed	along with the limitations and scope for future research. © 2018 Scientific Journal Publishers Limited. All rights reserved.""	Arousal"; Explicit memory; Implicit memory; In-game advertising; Pleasure; Sponsorship advertising;" Visual attention""								Aaker
Kovács-Győri A., Ristea A., Havas C., Resch B., Cabrera-Barona P.,"57201479831;57193771938;57195303980;24528725900;56480829900;"	#London2012: Towards citizen-contributed urban planning through sentiment analysis of twitter data""	2018	Urban Planning""	3""	1""		75""	99""		5	10.17645/up.v3i1.1287""	https://www.scopus.com/inward/record.uri?eid=2-s2.0-85045062619&doi=10.17645%2fup.v3i1.1287&partnerID=40&md5=61e18da3d7732ff143f4ee8cbde89fea""	Department of Geoinformatics—Z_GIS	University of Salzburg	Salzburg	5020	Austria"; Center for Geographic Analysis	Harvard University	Cambridge	MA 02138	United States; Institute of Higher National Studies—IAEN	Quito	170507	Ecuador;" Latin American Social Sciences Institute—FLACSO Ecuador	Quito	170201	Ecuador""	Kovács-Győri	A.	Department of Geoinformatics—Z_GIS	University of Salzburg	Salzburg	5020	Austria"; Ristea	A.	Department of Geoinformatics—Z_GIS	University of Salzburg	Salzburg	5020	Austria; Havas	C.	Department of Geoinformatics—Z_GIS	University of Salzburg	Salzburg	5020	Austria; Resch	B.	Department of Geoinformatics—Z_GIS	University of Salzburg
;;;;;;;;;;;;;;;;;;;;;;;;;;;;;;;;;;;;;;;;;;;;;;;;;;;;;;;;;;;;;;;;;;;;;;;;;;;;;;;;;;;;;;;;;;;;;;;;;;;;;;;;;;;;;;;;;;;;;;;;;;;;;;;;;;;;;;;;;;;;;;;;;;;;;;;;;;
Austrian Science Fund	FWF;;;;;;;;;;;;;;;;;;;;;;;;;;;;;;;;;;;;;;;;;;;;;;;;;;;;;;;;;;;;;;;;;;;;;;;;;;;;;;;;;;;;;;;;;;;;;;;;;;;;;;;;;;;;;;;;;;;;;;;;;;;;;;;;;;;;;;;;;;;;;;;;;;;;;;;;;;
;;;;;;;;;;;;;;;;;;;;;;;;;;;;;;;;;;;;;;;;;;;;;;;;;;;;;;;;;;;;;;;;;;;;;;;;;;;;;;;;;;;;;;;;;;;;;;;;;;;;;;;;;;;;;;;;;;;;;;;;;;;;;;;;;;;;;;;;;;;;;;;;;;;;;;;;;;
UniversitÃ¤t Salzburg: DK W 1237-N23","This research was funded by the Austrian Science Fund (FWF) through the Doctoral College GIScience at the University of Salzburg (DK W 1237-N23). We would also like to express our gratitude to the FWF for supporting the project “Urban Emotions”, reference number I-3022.","Abbasi, A., Rashidi, T.H., Maghrebi, M., Waller, S.T., Utilising location based social …	M.A.	Testing for similarity in areabased spatial patterns: A nonparametric Monte Carlo approach (2009) Applied Geography	29 (3)	pp. 333-345; Andresen	M.A.	Malleson	N.	Spatial heterogeneity in crime analysis (2013) Crime Modeling and Mapping Using Geospatial Technologies	pp. 3-23.	M. Leitner (Ed.)	Dordrecht	Netherlands: Springer; Andresen	M.A.	An area-based nonparametric spatial point pattern test: The test	its applications	and the future (2016) Methodological Innovations	9	pp. 1-11; Aubrecht	C.	Ungar	J.	Freire	S.	Exploring the potential of volunteered geographic information for modeling spatio-temporal characteristics of urban population A case study for Lisbon Metro using Foursquare check-in data (2011) Proceedings of the 7Th International Conference on Virtual Cities and Territory	pp. 57-60.	Lisbon: Nova University of Lisbon; Blei	D.	Ng	A.Y.	Jordan	M.I.	Latent Dirichlet allocation (2003) Journal of Machine Learning Research	3	pp. 993-1022; Bollen	J.	Mao	H.	Pepe	A.	Modeling public mood and emotion: Twitter sentiment and socioeconomic phenomena (2011) Proceedings of the Fifth International Conference on Weblogs and Social Media	pp. 450-453.	Barcelona	Spain: AAAI Press; Breen	J.O.	Mining Twitter for airline consumer sentiment (2012) Practical Text Mining and Statistical Analysis for Non-Structured Text Data Applications	pp. 133-149.	In G. Miner	J. Elder	A. Fast
Chiu W., Kim T., Won D.,"56599800300;57201385939;36680734700;"	Predicting consumers’ intention to purchase sporting goods online: An application of the model of goal-directed behavior""	2018	Asia Pacific Journal of Marketing and Logistics""	30""	2""		333""	351""		8	10.1108/APJML-02-2017-0028""	https://www.scopus.com/inward/record.uri?eid=2-s2.0-85044542327&doi=10.1108%2fAPJML-02-2017-0028&partnerID=40&md5=7ede0314c6168bc5accf591d366a3932""	Lee Shau Kee School of Business and Administration	Open University of Hong Kong	Hong Kong"; Yonsei University	Seoul	South Korea;" Liverpool John Moores University	Liverpool	United Kingdom""	Chiu	W.	Lee Shau Kee School of Business and Administration	Open University of Hong Kong	Hong Kong"; Kim	T.	Yonsei University	Seoul	South Korea;" Won	D.	Liverpool John Moores University	Liverpool	United Kingdom""	Purpose: The purpose of this paper is to apply the model of goal-directed behavior (MGB) as a research framework to investigate consumers’ behavioral intention to purchase sporting goods online. Design/methodology/approach: Mall intercept sampling was used to collect data from Korean consumers who have the experience of purchasing sporting goods online. After the elimination of invalid responses	total 314 valid questionnaires were used for further analysis. Findings: The results revealed that attitude	subjective norm	positive and negative anticipated emotions had significant influences on consumers’ desire to buy sporting goods online. Moreover	the frequency of past behavior and desire played significant roles in influencing on Korean consumers’ intention. Further analysis revealed that male consumers had higher levels of positive attitude	subjective norm	positive and negative anticipated emotions	desire	intention	frequency of past behavior toward the online purchase of sporting goods than female consumers did. It also found that male consumers’ desire had a significantly stronger influence on behavioral than female consumers did. Research limitations/implications: The study suggests the benefit and gender-based targeting strategies in marketing sporting goods online. The primary limitation of this study w…	Emerald Publishing Limited.""	Model of goal-directed behaviour"; Purchase intention; Sporting goods;" Sports apparels""
Rodríguez-Cañamero S., Gallardo L., Ubago-Guisado E., García-Unanue J., Felipe J.L.,"57190276033;25936144300;56495349100;55340222400;55340056400;"	Causes of customer dropouts in fitness and wellness centres: A qualitative analysis""	2018	South African Journal for Research in Sport	Physical Education and Recreation""	40""	1""		111""	124""				https://www.scopus.com/inward/record.uri?eid=2-s2.0-85044189417&partnerID=40&md5=62f75f20e88a99516f959b280aa67f44""	Department of Physical Activity and Sport Sciences	IGOID Research Group	University of Castilla-La Mancha	Toledo	Spain";" Department of Theory	Recreation and Sport Management	European University of Madrid	Madrid	Spain""	Rodríguez-Cañamero	S.	Department of Physical Activity and Sport Sciences	IGOID Research Group	University of Castilla-La Mancha	Toledo	Spain"; Gallardo	L.	Department of Physical Activity and Sport Sciences	IGOID Research Group	University of Castilla-La Mancha	Toledo	Spain; Ubago-Guisado	E.	Department of Physical Activity and Sport Sciences	IGOID Research Group	University of Castilla-La Mancha	Toledo	Spain; García-Unanue	J.	Department of Theory	Recreation and Sport Management	European University of Madrid	Madrid	Spain;" Felipe	J.L.	Department of Theory
Baena V.,"35995379600;"	The importance of CSR practices carried out by sport teams and its influence on brand love: The Real Madrid Foundation""	2018	Social Responsibility Journal""	14""	1""		61""	79""		2	10.1108/SRJ-11-2016-0205""	https://www.scopus.com/inward/record.uri?eid=2-s2.0-85043281808&doi=10.1108%2fSRJ-11-2016-0205&partnerID=40&md5=d67bb4ddb9c58febbc862411b864ebfb""	Department of Business Administration	Universidad Europea de Madrid	Madrid	Spain""	Baena	V.	Department of Business Administration	Universidad Europea de Madrid	Madrid	Spain""	Purpose - This paper aims to to provide a better understanding of the effect that the corporate social responsibility (CSR) practices might have on brand love. It also analyzes the importance of making supporters be aware and involved in such initiatives. Design/methodology/approach - This study focuses on the Real Madrid Foundation	which is the most followed charitable sport institution worldwide. Data have been collected through a survey that was available online from January through April 2016. Participation has been solicited among the supporters of Real Madrid on fan sites. This produced a total of 402 completed questionnaires. In addition	the Managing Director of the RealMadrid Foundation has been interviewed. Findings - The CSR activities carried out by the team positively influence fan commitment toward the club. Keeping the supporters updated about such initiatives through social networks also helps to increase the bonds between the club and its followers. Moreover	the fans' use of the club's website and their involvement in the club's CSR activities may have a positive impact on the love the supporters profess toward the team's brand. This claim	however	must be treated with some caution because it has not been proved to be statistically significant. Originality/value - This study suggests that developing a website is not enough to get brand love from supporters. Experiential marketing does not seem to have statistical impact on brand love either. Conversely	the CSR actions and the use of social networks to keep followers updated about the social initiatives carried out by the team do provide new opportunities to achieve an emotional attachment toward the club and therefore	positively affect brand love. © 2018 Emerald Publishing Limited.""	Brand love"; Corporate social responsibility; Experiential marketing; Social networks;" Sport management""								Albert	N.	Merunka	D.	Valette-Florence	P.	The feeling of love towards a brand: Concept andmeasurement (2009) Advances in Consumer Research	36	pp. 300-307"; Baena	V.	Analyzing online and mobile marketing strategies as brand love drivers in sports teams: Findings from real madrid (2016) International Journal of Sport Marketing and Sponsorship
Mills B.M., Tainsky S., Green B.C., Leopkey B.,"55781539600;35308245700;10240279400;36350212600;"	The ultimatum game in the college football rivalry context""	2018	Journal of Sport Management""	32""	1""		11""	23""		5	10.1123/jsm.2017-0094""	https://www.scopus.com/inward/record.uri?eid=2-s2.0-85038579316&doi=10.1123%2fjsm.2017-0094&partnerID=40&md5=76016a4d308cb53176526c0fa494e249""	Department of Tourism	Recreation and oSport Management	College of Health and Human Performance	University of Florida	Gainesville	FL	United States"; Department of Management and Information Systems	Mike Illitch School of Business	Wayne State University	Detroit	MI	United States; Department of Recreation	Sport and Tourism	University of Illinois at Urbana-Champaign	Champaign	IL	United States;" Department of Kinesiology	University of Georgia	Athens	GA	United States""	Mills	B.M.	Department of Tourism	Recreation and oSport Management	College of Health and Human Performance	University of Florida	Gainesville	FL	United States"; Tainsky	S.	Department of Management and Information Systems	Mike Illitch School of Business	Wayne State University	Detroit	MI	United States; Green
Ge Q.,"57189263716;"	Sports sentiment and tipping behavior""	2018	Journal of Economic Behavior and Organization""	145""			95""	113""		2	10.1016/j.jebo.2017.10.016""	https://www.scopus.com/inward/record.uri?eid=2-s2.0-85033665609&doi=10.1016%2fj.jebo.2017.10.016&partnerID=40&md5=f8cdf84f144498316b609f2199c24e23""	Department of Economics	Skidmore College	Saratoga Springs	NY 12866	United States""	Ge	Q.	Department of Economics	Skidmore College	Saratoga Springs	NY 12866	United States""	This paper utilizes a high frequency dataset on taxi rides in New York City to investigate how emotions due to sporting event outcomes affect passengers’ tipping behavior. I formulate and empirically test a reference-dependent preferences framework of tipping behavior. The results indicate that the tipping amounts are driven by deviations from expectations much more so than wins and losses	with the most salient effects found under unexpected close wins. However	there is no support for loss aversion. The findings suggest that loss averse behavior may be subdued in the presence of social norms while surprises can result in freedom on the upside of tipping. © 2017 Elsevier B.V.""	Reference-dependent preferences"; Social norms;" Tipping behavior""								Allegretto	S.A.	Cooper	D.	Twenty-three years and still waiting for change (2014) Economic Policy Institute and Center for Wage and Employment Dynamics Briefing Paper		Economic Policy Institute Washington	DC"; Allen	E.	Dechow	P.	Pope	D.	Wu
Ma S.C., Kaplanidou K.K.,"54896137400;16307513200;"	Examining the Importance of Legacy Outcomes of Major Sport Events for Host City Residents’ Quality of Life""	2017	Applied Research in Quality of Life""	12""	4""		903""	923""		3	10.1007/s11482-016-9496-1""	https://www.scopus.com/inward/record.uri?eid=2-s2.0-84994700594&doi=10.1007%2fs11482-016-9496-1&partnerID=40&md5=17e8590e7c2b3ac04c17315b163e09ad""	Institute of Physical Education	Health	& Leisure Studies	National Cheng Kung University	No. 1	University Rd	Tainan City	701	Taiwan";" Department of Tourism	Recreation and Sport Management	College of Health and Human Performance	University of Florida	Gainesville	FL	United States""	Ma	S.C.	Institute of Physical Education	Health	& Leisure Studies	National Cheng Kung University	No. 1	University Rd	Tainan City	701	Taiwan";" Kaplanidou	K.K.	Department of Tourism	Recreation and Sport Management	College of Health and Human Performance	University of Florida	Gainesville	FL	United States""	This study examined the importance of legacy outcomes for residents’ quality of life (QoL) across three international sport events in Taiwan. A survey of the three events was conducted among the host city residents (n = 605). Questionnaires measured eight legacy outcome factors for each of the three events. One-sample t-tests and one-way MANOVA tested the importance of these outcomes for resident…	infrastructure	environment
Zamzuri N.H., Maon S.N., Rashid W.E.W., Yunus N.A.M., Hussin N., Ahmad N.L.,"36024632400;36647681700;36554761200;57204401185;57200327842;56957645600;"	The role of social influence	team exchange and satisfaction in explaining intention to volunteer at green events""	2017	Advanced Science Letters""	23""	11""		10875""	10877""			10.1166/asl.2017.10175""	https://www.scopus.com/inward/record.uri?eid=2-s2.0-85040868122&doi=10.1166%2fasl.2017.10175&partnerID=40&md5=3bce023dbceaa42d33d07b942a3e37cf""	Faculty of Business and Management	Universiti Teknologi MARA	Puncak Alam	Selangor	Malaysia";" Institute of Business Excellence	Universiti Teknologi MARASelangor 40450	Malaysia""	Zamzuri	N.H.	Faculty of Business and Management	Universiti Teknologi MARA	Puncak Alam	Selangor	Malaysia"; Maon	S.N.	Faculty of Business and Management	Universiti Teknologi MARA	Puncak Alam	Selangor	Malaysia; Rashid	W.E.W.	Institute of Business Excellence	Universiti Teknologi MARASelangor 40450	Malaysia; Yunus	N.A.M.	Faculty of Business and Management	Universiti Teknologi MARA	Puncak Alam	Selangor	Malaysia; Hussin	N.	Faculty of Business and Management	Universiti Teknologi MARA	Puncak Alam	Selangor	Malaysia;" Ahmad
Romo L.K.,"36551598600;"	College student-athletes’ communicative negotiation of emotion labor""	2017	Communication and Sport""	5""	4""		492""	509""		3	10.1177/2167479516650591""	https://www.scopus.com/inward/record.uri?eid=2-s2.0-85043580303&doi=10.1177%2f2167479516650591&partnerID=40&md5=9d132ceb4c6be0da24be59694a72f855""	Department of Communication	North Carolina State University	201 Winston Hall	Campus Box 8104	Raleigh	NC 27695	United States""	Romo	L.K.	Department of Communication	North Carolina State University	201 Winston Hall	Campus Box 8104	Raleigh	NC 27695	United States""	Not only are college student-athletes expected to excel on the field and in the classroom	but	as reflections of their university	they must abide by codes of conduct that govern their emotions and communicative behaviors. Interviews of Division I athletes at an academically and athletically elite U.S. university uncovered that similar to employees in the retail and hospitality industries	who are paid to express particular emotions	student-athletes also had to perform emotional labor in order to meet institutional demands. Unlike paid workers	however	student-athletes are considered amateurs and do not receive a salary	and their behaviors are scrutinized most of the day	particularly if they are high-profile players. Despite the powerlessness	frustration	and nervousness student-athletes felt	they were expected to express mental toughness and gratitude. Participants coped with emotional labor demands by turning backstage and relying on teammates for social support. In addition to extending emotional labor research to a new context	this study offers several practical applications	underscoring the need for university athletics departments to prepare and assist student-athletes with the performance and negotiation of emotional labor. © The Author(s) 2016.""	Communication"; Display rules; Division I; Emotional labor; Impression management;" Student-athletes""
Delia E.B.,"56433280800;"	March sadness: Coping with fan identity threat""	2017	Sport Management Review""	20""	4""		408""	421""		3	10.1016/j.smr.2016.11.007""	https://www.scopus.com/inward/record.uri?eid=2-s2.0-85009751137&doi=10.1016%2fj.smr.2016.11.007&partnerID=40&md5=eadf8c397009aa3848bd353d6ce26196""	Department of Sport Management	Isenberg School of Management	University of Massachusetts Amherst	121 Presidents Drive	Isenberg 236	Amherst	MA 01003	United States""	Delia	E.B.	Department of Sport Management	Isenberg School of Management	University of Massachusetts Amherst	121 Presidents Drive	Isenberg 236	Amherst	MA 01003	United States""	While a majority of team identification studies have focused on the influence of psychological connection on organizational objectives	it is important to also examine the influence of team identification on fans in terms of their well-being. Considering the latter	there has been a relative lack of inquiry into how identified fans cope with identity threat	such as program scandal. In the current study	the author uses autoethnography	an interpretive ethnographic mode of inquiry	to examine her Syracuse University Men's Basketball fandom and her reaction to sanctions imposed on the program in 2015. In doing so	the author finds that she relied on multiple emotion-focused coping strategies over a one-year period to deal with identity threat until a series of positive team-related events restored her identity. The author also finds that her role identities as fan and scholar frequently conflicted one another. Theoretical	methodological	and managerial implications of the current study are discussed. © 2016 Sport Management Association of Australia and New Zealand""	Autoethnography"; Coping; Identity; Identity threat;" Team identification""								Abel
Swanson S., Kent A.,"55622714500;7102012278;"	Passion and pride in professional sports: Investigating the role of workplace emotion""	2017	Sport Management Review""	20""	4""		352""	364""		18	10.1016/j.smr.2016.10.004""	https://www.scopus.com/inward/record.uri?eid=2-s2.0-85006063963&doi=10.1016%2fj.smr.2016.10.004&partnerID=40&md5=94877796353fdc13d3e1aa3eb1a16b16""	Loughborough University	Institute for Sport Business	London	United Kingdom";" Temple University	School of Tourism and Hospitality Management	Philadelphia	PA	United States""	Swanson	S.	Loughborough University	Institute for Sport Business	London	United Kingdom";" Kent	A.	Temple University	School of Tourism and Hospitality Management	Philadelphia	PA	United States""	The current study examined the influence of passion and pride on employees of professional sport organizations. Anecdotally	much has been noted about the role that emotions play in making the sport industry one of the world's largest and most visible. However	empirical investigation is lacking in relation to those who choose a career in this environment. Results from an analysis of 933 employee survey responses representing 89 teams across 5 leagues suggest that passion and pride play an important role influencing commonly-assessed workplace attitudes and behaviors. Notably	obsessive passion seems to work in a distinctly positive fashion within professional sport workplaces	as compared to its negative influence on employees within other non-sport industries researched previously. © 2016 Sport Management Association of Australia and New Zealand""	Employees"; Organizational behavior; Passion; Pride;" Professional sport""								Allen	J.B.	Shaw	S.
Inoue Y., Sato M., Filo K., Du J., Funk D.C.,"36166773600;56054109700;25222319800;57116876500;7103032354;"	Sport spectatorship and life satisfaction: A multicountry investigation""	2017	Journal of Sport Management""	31""	4""		419""	432""		14	10.1123/jsm.2016-0295""	https://www.scopus.com/inward/record.uri?eid=2-s2.0-85023179609&doi=10.1123%2fjsm.2016-0295&partnerID=40&md5=8137b90c45a3da4b118ea864050c6126""	School of Kinesiology	University of Minnesota	Minneapolis	MN	United States"; Hart School of Hospitality	Sport and Recreation Management	James Madison University	Harrisonburg	VA	United States; Department of Tourism	Sport and Hotel Management	Griffith University	Gold Coast	QLD	Australia; Department of Sport Management	Florida State University	Tallahassee	FL	United States;" School of Sport	Tourism and Hospitality Management	Temple University	Philadelphia	PA	United States""	Inoue	Y.	School of Kinesiology	University of Minnesota	Minneapolis	MN	United States"; Sato	M.	Hart School of Hospitality	Sport and Recreation Management	James Madison University	Harrisonburg	VA
Kim J.W., Magnusen M., Lee H.-W.,"51060973400;35170422500;56927022000;"	Existence of mixed emotions during consumption of a sporting event: A real-time measure approach""	2017	Journal of Sport Management""	31""	4""		360""	373""		14	10.1123/jsm.2016-0215""	https://www.scopus.com/inward/record.uri?eid=2-s2.0-85023171247&doi=10.1123%2fjsm.2016-0215&partnerID=40&md5=bd9b1df71a5dc6ec3c381ada0b0d3977""	Arcadia University	Glenside	PA	United States"; Baylor University	Waco	TX	United States;" Georgia Southern University	Statesboro	GA	United States""	Kim	J.W.	Arcadia University	Glenside	PA	United States"; Magnusen	M.	Baylor University	Waco	TX	United States;" Lee	H.-W.	Georgia Southern University	Statesboro	GA	United States""	Investigating the existence of mixed emotions within a sport consumer behavior context is the purpose of this study. Two experimental studies with a 4 (game outcome) × 2 (response format) mixed model analysis of covariance were implemented. The authors tested concurrence of two opposite emotions in Study 1 by asking subjects to complete an online continuous measure of happiness/sadness. Subjects …	such as a disappointing win and relieving loss	than during a straight game outcome. In Study 2	real-time-based measures of sport consumer emotions appear to have greater validity than recall-based measures of sport consumer emotions. Subjects with real-time-based measures were less likely to report a straight loss as positive and a straight win as negative than those with the retrospective measure. This study provides evidence of mixed emotions";" specifically	happiness and sadness can co-occur during sports consumption. © 2017 Human Kinetics	Inc.""	Consumer behavior"; Evaluative space model; Fan experience;" Mixed emotions""
Rodriguez-Pomeda J., Casani F., Alonso-Almeida M.D.M.,"56442697500;36127264700;35321918500;"	Emotions’ management within the Real Madrid football club business model""	2017	Soccer and Society""	18""	4""		431""	444""		4	10.1080/14660970.2014.980736""	https://www.scopus.com/inward/record.uri?eid=2-s2.0-84916611884&doi=10.1080%2f14660970.2014.980736&partnerID=40&md5=740d2f11b91b1a29f48c9b037a3f1a13""	Department of Business Administration	Autonomous University of Madrid	and Research Institute on Higher Education and Science (INAECU)	Madrid	Spain""	Rodriguez-Pomeda	J.	Department of Business Administration	Autonomous University of Madrid	and Research Institute on Higher Education and Science (INAECU)	Madrid	Spain"; Casani	F.	Department of Business Administration	Autonomous University of Madrid	and Research Institute on Higher Education and Science (INAECU)	Madrid	Spain;" Alonso-Almeida	M.D.M.	Department of Business Administration	Autonomous University of Madrid	and Research Institute on Higher Education and Science (INAECU)	Madrid	Spain""	Recent changes in the sports industry–derived from increasing financial pressures–have led to the update of existing business models. Particularly in football	the dominant clubs develop new business models based on the spectators’ commitment to the sport. Packed stadiums attract more people who consume both the matches and the many other associated goods and services. In an experience economy	the lever is the tapping of their emotions by an increasingly sophisticated value proposal. Groups of passionate supporters lead the way to the establishment of communities with a common interest in the club. Following a qualitative methodology (interviews and other texts’ analysis) our study of the Real Madrid Football Club (RM) business model suggests that one of the biggest football clubs in t…	trading as Taylor & Francis Group.""									Baroncelli
Jankovic M.,"57201311109;"	Application of emotional branding strategy in the model development of sports brand of the bottled water market""	2017	Sport Mont""	15""	2""		49""	52""				https://www.scopus.com/inward/record.uri?eid=2-s2.0-85044292794&partnerID=40&md5=b183ab0756b3d2aa5c9bcef771e63c77""	University of Mediterranean	Faculty of Business Studies	Josipa Broza Tita Bb	Podgorica	Montenegro""	Jankovic	M.	University of Mediterranean	Faculty of Business Studies	Josipa Broza Tita Bb	Podgorica	Montenegro""	The new economy has brought new meaning to the brand	which is characterized by a brand	but also has a human touch	turning into an emotional brand. Alternative branding strategies put emphasis on brand experience in terms of emotional	holistic and socially responsible. Bottled water has become the world's """"liquid gold"""" in the last 40 years	because it is a natural product	which is made with minimal costs. The paper develops the idea to perform a kind of humanization and the introduction of a new emotional brand of bottled water on the market	which will bear the name """"Aqua F.I.F.A"""" designed label of FIFA international organizations	as well as the roof of the organizers of the most important football events in the world and the label of the national team. This paper will analyze in detail the market opportunities and prospects of introducing a unique sports brand	on the emotional aspect	with the use of effective marketing communication strategy. © 2017 Montenegrin Sports Academy. All rights reserved.""	Brand"; Communication; Sports Brand;" Strategy""								Belch	G.E.	Belch	M.A.	(2004) Advertising and Promotion: An Integrated Marketing Communications Perspective
Agha N., Tyler B.D.,"53663246400;35148526200;"	An investigation of highly identified fans who bet against their favorite teams""	2017	Sport Management Review""	20""	3""		296""	308""		6	10.1016/j.smr.2016.09.004""	https://www.scopus.com/inward/record.uri?eid=2-s2.0-85005810447&doi=10.1016%2fj.smr.2016.09.004&partnerID=40&md5=ca3a706be5065f10955623e223331d7e""	University of San Francisco	Sport Management Program	2130 Fulton Street	KA241	San Francisco	CA 94530	United States";" Western Carolina University	College of Business	CullowheeNC 28723	United States""	Agha	N.	University of San Francisco	Sport Management Program	2130 Fulton Street	KA241	San Francisco	CA 94530	United States";" Tyler	B.D.	Western Carolina University	College of Business	CullowheeNC 28723	United States""	Using a mixed-method exploratory approach we describe and explain the seemingly non-normative behaviors of highly identified fans who Bet Against their Favorite Teams (BAFT). Axial coding of qualitative data from 190 survey respondents and two focus groups indicates the emergence of common themes allowing a typology to unfold that explains the motives for and against BAFTing. Results reveal that …	on the other hand	BAFT precisely because they are fans";" they offset a perceived impending emotional loss with a financial gain	a behavior we identify as Hedging Against Future Failure (HAFFing). This research expands the theoretical knowledge of indirect tactics of image management and introduces HAFFing as a transactional	proactive	and private coping mechanism utilized by highly identified fans to regulate their psychological health. Beyond the implications for researchers of self-image management	these results are applicable to global sport managers adapting to the rising prominence and societal acceptance of sport gambling. © 2016 Sport Management Association of Australia and New Zealand""	Consumer behavior"; Emotional hedging; Gambling; Self-concept; Self-image management;" Social identity theory""
Mazinter L., Goldman M.M., Lindsey-Renton J.,"57215502804;34979927400;57215507377;"	Cricket South Africa’s Protea Fire brand""	2017	Emerald Emerging Markets Case Studies""	7""	1""		1""	20""			10.1108/EEMCS-05-2016-0081""	https://www.scopus.com/inward/record.uri?eid=2-s2.0-85081017491&doi=10.1108%2fEEMCS-05-2016-0081&partnerID=40&md5=2236ea532131834f5b6e746f892eb4c5""	Gordon Institute of Business Science	University of Pretoria	Johannesburg	South Africa"; Department of Sport Management	University of San Francisco	San Francisco	CA	United States;" Gordon Institute of Business Science	University of Pretoria	Johannesburg	South Africa""	Mazinter	L.	Gordon Institute of Business Science	University of Pretoria	Johannesburg	South Africa"; Goldman	M.M.	Department of Sport Management	University of San Francisco	San Francisco	CA	United States	Gordon Institute of Business Science	University of Pretoria	Johannesburg	South Africa;" Lindsey-Renton	J.	Gordon Institute of Business Science	University of Pretoria	Johannesburg	South Africa""	Subject area: Marketing	Sports marketing and Social media marketing. Study level/applicability: Graduate level. Case overview: This case	based on field research and multiple secondary sources	documents the 12-month period since early 2014 during which Cricket South Africa (CSA) developed the Protea Fire brand for their national men’s cricket team	known as the Proteas. In mid-2014
Tint A., Thomson K., Weiss J.A.,"26023784900;24829858600;36477952000;"	A systematic literature review of the physical and psychosocial correlates of Special Olympics participation among individuals with intellectual disability""	2017	Journal of Intellectual Disability Research""	61""	4""		301""	324""		7	10.1111/jir.12295""	https://www.scopus.com/inward/record.uri?eid=2-s2.0-84971440151&doi=10.1111%2fjir.12295&partnerID=40&md5=5c2f96cbaf92f247b729ff0720d6da18""	Department of Psychology	York University	Toronto	ON	Canada";" Centre for Applied Disability Studies	Brock University	St. Catharines	ON	Canada""	Tint	A.	Department of Psychology	York University	Toronto	ON	Canada"; Thomson	K.	Centre for Applied Disability Studies	Brock University	St. Catharines	ON	Canada;" Weiss	J.A.	Department of Psychology	York University	Toronto	ON	Canada""	Background: Special Olympics (SO) is commonly cited to play an important role in the lives of individuals with intellectual disabilities (ID). The purpose of the current review was to (a) synthesise key findings regarding the physical	psychological/emotional	social and/or intellectual/cognitive correlates of SO participation for individuals with ID and (b) highlight limitations in the extant research as well as directions for future research. Method: A systematic review of electronic databases was undertaken. A total of 46 articles were confirmed to meet study criteria. Quality assessments of included studies were conducted using checklists from the …	psychological/emotional and social outcomes as compared with cognitive/intellectual outcomes;" however	many studies were confounded by measurement difficulties	sampling procedures and a lack of replicable methods	which hinder generalisation of results. Conclusions: This review highlights the need for a continued critical focus on SO programme evaluation research with more rigorous and replicable methods. © 2016 MENCAP and International Association of the Scientific Study of Intellectual and Developmental Disabilities and John Wiley & Sons Ltd""	intellectual disability"; Special Olympics;" sport""	Article"; cognitive development; competition; cross-sectional study; emotionality; fitness; human; information processing; intellectual impairment; intelligence; physical development; population research; psychological aspect; qualitative analysis; quality control; social evolution; social participation; sporting event; systematic review; athlete; intellectual impairment; mentally disabled person…
Chang M.J., Kang J.-H., Ko Y.J., Connaughton D.P.,"57189990220;57189989683;35558881200;6701836317;"	The effects of perceived team performance and social responsibility on pride and word-of-mouth recommendation""	2017	Sport Marketing Quarterly""	26""	1""		31""	41""		7		https://www.scopus.com/inward/record.uri?eid=2-s2.0-85027852569&partnerID=40&md5=acae6a619e76826cd817c08b216a07fe""	Department of Kinesiology	Sport Studies	and Physical Education at the College at Brockport	State University of New York	United States"; Department of Kinesiology	United States; Center for Sport Industry at Seoul National University	South Korea;" Department of Tourism	Recreation and Sport Management	University of Florida	United States""	Chang	M.J.	Department of Kinesiology	Sport Studies	and Physical Education at the College at Brockport	State University of New York	United States"; Kang	J.-H.	Department of Kinesiology	United States	Center for Sport Industry at Seoul National University	South Korea; Ko	Y.J.	Department of Tourism	Recreation and Sport Management	University of Florida	United States;" Connaughton	D.P.	Department of Tourism	Recreation and Sport Management	University of Florida	United States""	Although pride is considered an important concept in the business marketing literature	this emotional construct has not been explored in the context of sport fan behavior. In particular	very few studies have investigated the antecedents and consequences of pride. To fill the conceptual void	in the current study	the researchers investigated the relationships among pride
Ballouli K., Reese J., Brown B.,"55014265900;55814443000;57205639781;"	Effects of mood states and team identification on pricing in the secondary ticket market""	2017	Sport	Business and Management: An International Journal""	7""	3""		276""	292""			10.1108/SBM-01-2016-0002""	https://www.scopus.com/inward/record.uri?eid=2-s2.0-85062021923&doi=10.1108%2fSBM-01-2016-0002&partnerID=40&md5=5cf768bc7c8457ddd1a380dad135e363""	University of South Carolina	Columbia	SC	United States"; College of Business	Stephen F. Austin State University	Nacogdoches	TX	United States;" New York University	New York	NY	United States""	Ballouli	K.	University of South Carolina	Columbia	SC	United States"; Reese	J.	College of Business	Stephen F. Austin State University	Nacogdoches	TX	United States;" Brown	B.	New York University	New York	NY	United States""	Purpose – Although current literature offers support for understanding sport consumer behavior from psychological and sociological perspectives	there is a lack of research that examines the effect of one’s emotional response to team outcomes on subsequent economic decisions. The purpose of this paper is to bridge this gap by studying how emotional responses to sport events moderate a typical endowment bias in the secondary ticket market. Design/methodology/approach – This research comprised a 3 × 2 × 2 between-participants design with em…	negative	and neutral)	role (seller	buyer)	and fan identification (high	low) as the three factors. Prospect theory and social identity theory guided hypothesis development whereby it was proposed that
Ruihley B.J., Pate J.R.,"55014583900;56888449700;"	For the love of sport: Examining sport emotion through a Lovemarks lens""	2017	Communication and Sport""	5""	2""		135""	159""		1	10.1177/2167479515607048""	https://www.scopus.com/inward/record.uri?eid=2-s2.0-85042645720&doi=10.1177%2f2167479515607048&partnerID=40&md5=dcea444d13fe864215de5e80e761e096""	University of Cincinnati	Cincinnati	OH	United States";" James Madison University	Harrisonburg	VA	United States""	Ruihley	B.J.	University of Cincinnati	Cincinnati	OH	United States";" Pate	J.R.	James Madison University	Harrisonburg	VA	United States""	Lovemarks are brands and products that have high levels of love and respect and evoke a loyalty beyond reason response from consumers. These are products and brands that consumers are devoted and emotionally connected to with disregard for competitors	price change	or controversy. In the world of sport	loyalty beyond reason is common and seemingly required with many fan bases. In addition	athletes of all skill level are loyal to sporting goods and brands. The purpose of this exploratory research was to examine the relationship between Lovemarks and the world of sport. Outcomes of this research aim to assist sport managers and communication specialists in (a) breaking through advertising clutter	(b) recognizing and utilizing fan emotion for good	and (c) segmenting advertising and marketing campaigns into attainable subgroups. Utilizing a content analysis to analyze 668 openended nominations of sport-related products	brands	teams	venues	and people to Lovemarks.com	researchers uncovered themes and top-coded categories of love and respect. Practical and theoretical application and implications are discussed. © The Author(s) 2015.""	Branding"; Communication; Emotion; Emotional branding; Love; Lovemarks;" Sport""
Richelieu A., Webb A.,"6504387939;56727470800;"	Innovations in Major League Baseball catalysing factors: When winning is not enough""	2017	International Journal of Sport Management and Marketing""	17""	3""		220""	236""		2	10.1504/IJSMM.2017.085531""	https://www.scopus.com/inward/record.uri?eid=2-s2.0-85026840728&doi=10.1504%2fIJSMM.2017.085531&partnerID=40&md5=53bdaa75595d97922fe954021d1a1591""	ESG UQAM - Ecole des Sciences de la Gestion de l'Universite du Quebec A Montreal	Office DS-2849	320 Sainte-Catherine East	Montreal	QC H2X 1L7	Canada";" Laval University	Palasis-Prince Pavillion	2325	rue de la Terrasse	Quebec	G1V 0A6	Canada""	Richelieu	A.	ESG UQAM - Ecole des Sciences de la Gestion de l'Universite du Quebec A Montreal	Office DS-2849	320 Sainte-Catherine East	Montreal	QC H2X 1L7	Canada";" Webb	A.	Laval University	Palasis-Prince Pavillion	2325	rue de la Terrasse	Quebec	G1V 0A6	Canada""	Major League Baseball (MLB) is facing stiff competition from fast growing global sports	yet little is known about how teams maintain their privileged position in the hearts and minds of fans. In-depth interviews with senior managers were analysed to better understand catalysing factors used by MLB teams to build their brand identity and crystallise the emotional bond with their fans. Moreover	we discuss some innovations that influence a team's ability to make its brand transcend the on-field performance and help create more distinctive marketing strategies.""	Baseball"; Branding; Innovation; Isomorphism; Sports marketing;" Strategy""
O’Sullivan G.A., Hanlon C., Spaaij R., Westerbeek H.,"57191840650;15831522300;25621586300;6506685845;"	Women’s activewear trends and drivers: a systematic review""	2017	Journal of Fashion Marketing and Management""	21""	1""		2""	15""		3	10.1108/JFMM-07-2015-0059""	https://www.scopus.com/inward/record.uri?eid=2-s2.0-85014871904&doi=10.1108%2fJFMM-07-2015-0059&partnerID=40&md5=d1545527d1381a17e59a3e349642afa3""	College of Sport and Exercise Science	Victoria University	Footscray	Australia""	O’Sullivan	G.A.	College of Sport and Exercise Science	Victoria University	Footscray	Australia"; Hanlon	C.	College of Sport and Exercise Science	Victoria University	Footscray	Australia; Spaaij	R.	College of Sport and Exercise Science	Victoria University	Footscray	Australia;" Westerbeek	H.	College of Sport and Exercise Science	Victoria University	Footscray	Australia""	Purpose: The activewear industry would benefit from an evidence-based understanding of how activewear is incorporated into women’s lives and their changing participation in physical activity. Activewear brands may be missing the trend of women moving from organised sport to non-organised and individualised sport and recreation. The purpose of this paper is to explore the degree to which academic …	even for sports attire. Research identified the need for activewear brands to consider lifestyle	emotional and personality elements of consumer behaviour. However a specific focus on women’s branding was absent. Women’s age and generation influenced their activewear consumption. Although some industry reports discussed the shift in use of activewear	no studies explored the impact of the critical shift in women’s physical activity patterns on the activewear industry. Originality/value: This review identifies the gap in knowledge regarding women’s activewear consumption patterns and needs	and the importance of reflecting the changes in female physical activity participation. It also links marketing and design of women’s activewear to the needs of female consumers based on their actual patterns and trends in physical activity. The findings are relevant to activewear researchers	brands	marketers and producers. © 2017	© Emerald Publishing Limited.""	Activewear"; Consumers; Physical activity; Trends;" Women""
Kunkel T., Doyle J.P., Berlin A.,"36675059700;55511961600;57193325428;"	Consumers' perceived value of sport team games-a multidimensional approach""	2017	Journal of Sport Management""	31""	1""		80""	95""		10	10.1123/jsm.2016-0044""	https://www.scopus.com/inward/record.uri?eid=2-s2.0-85012983004&doi=10.1123%2fjsm.2016-0044&partnerID=40&md5=a10fcc3c672474e89ab13bf80286070f""	School of Sport	Tourism and Hospitality Management	Fox School of Business	Temple University	Philadelphia	PA	United States"; Department of Tourism	Sport and Hotel Management	Griffith Business School	Griffith University	Nathan Campus	Brisbane	Australia;" Department of Sports Economics and Health Economics	Friedrich Schiller University of Jena	Jena	Germany""	Kunkel	T.	School of Sport	Tourism and Hospitality Management	Fox School of Business	Temple University	Philadelphia	PA	United States"; Doyle	J.P.	Department of Tourism	Sport and Hotel Management	Griffith Business School	Griffith University	Nathan Campus	Brisbane	Australia;" Berlin	A.	Department of Sports Economics and Health Economics	Friedrich Schiller University of Jena	Jena
Doyle J.P., Filo K., Lock D., Funk D.C., McDonald H.,"55511961600;25222319800;26039332700;7103032354;36602905600;"	Exploring PERMA in spectator sport: Applying positive psychology to examine the individual-level benefits of sport consumption""	2016	Sport Management Review""	19""	5""		506""	519""		26	10.1016/j.smr.2016.04.007""	https://www.scopus.com/inward/record.uri?eid=2-s2.0-84969570395&doi=10.1016%2fj.smr.2016.04.007&partnerID=40&md5=ee6e2b1b3b501a06daabf3ff6b5085a1""	Griffith University	Australia"; Bournemouth University	United Kingdom; Temple University	United States; Swinburne University	Australia; G27 3.32	Gold Coast Campus	Southport	QLD 4222	Australia; Department of Physical Activity	Bournemouth University	Dorset House D154	Talbot Campus	Fern BarrowPoole BH12 5BB	United Kingdom; Speakman Hall 301 1810N	13th Street	Philadelphia	PA 19103	United States;" AGSE 323 John Street	Hawthorne	VIC 3122	Australia""	Doyle	J.P.	Griffith University	Australia"; Filo	K.	Griffith University	Australia	G27 3.32	Gold Coast Campus	Southport	QLD 4222	Australia; Lock	D.	Bournemouth University	United Kingdom	Department of Physical Activity
Littlejohn M., Taks M., Wood L., Snelgrove R.,"55914757200;16065218800;35932628400;35932847100;"	Sport events and happiness: towards the development of a measuring instrument*""	2016	World Leisure Journal""	58""	4""		255""	266""		3	10.1080/16078055.2016.1225884""	https://www.scopus.com/inward/record.uri?eid=2-s2.0-84987926902&doi=10.1080%2f16078055.2016.1225884&partnerID=40&md5=beac1371e81f1ed6582b533ac5a295a7""	Department of Kinesiology	University of Windsor	Windsor	ON	Canada";" University of Ottawa	125 University Private	Ottawa	ON K1N 1A2	Canada""	Littlejohn	M.	Department of Kinesiology	University of Windsor	Windsor	ON	Canada	University of Ottawa	125 University Private	Ottawa	ON K1N 1A2	Canada"; Taks	M.	Department of Kinesiology	University of Windsor	Windsor	ON	Canada; Wood	L.	Department of Kinesiology	University of Windsor	Windsor	ON	Canada;" Snelgrove	R.	Department of Kinesiology	University of Windsor	Windsor
Kang C., Bennett G., Welty Peachey J.,"57183490800;14629900100;36987502300;"	Five dimensions of brand personality traits in sport""	2016	Sport Management Review""	19""	4""		441""	453""		8	10.1016/j.smr.2016.01.004""	https://www.scopus.com/inward/record.uri?eid=2-s2.0-84961123946&doi=10.1016%2fj.smr.2016.01.004&partnerID=40&md5=8426df616fb9b09108755e24aa0d7ef2""	University of North Alabama	Health	Physical Education and Recreation	UNA Box 5073	Florence	AL 35632	United States"; Texas A&M University	Department of Health and Kinesiology	4243 TAMU	College Station	TX 77843	United States;" University of Illinois at Urbana-Champaign	Department of Recreation	Sport and Tourism	104 Huff Hall	MC-584	1206 South Fourth Street	Champaign	IL 61820	United States""	Kang	C.	University of North Alabama	Health	Physical Education and Recreation	UNA Box 5073	Florence	AL 35632	United States"; Bennett	G.	Texas A&M University	Department of Health and Kinesiology	4243 TAMU	College Station	TX 77843	United States;" Welty Peachey	J.
Karakaya F., Yannopoulos P., Kefalaki M.,"6603071368;7003562798;57190126552;"	Factors impacting the decision to attend soccer games: an exploratory study""	2016	Sport	Business and Management: An International Journal""	6""	3""		320""	340""		4	10.1108/SBM-05-2014-0024""	https://www.scopus.com/inward/record.uri?eid=2-s2.0-84977539291&doi=10.1108%2fSBM-05-2014-0024&partnerID=40&md5=ec30cb0f0baa98753b961ca78305c47b""	Department of Management and Marketing	University of Massachusetts Dartmouth	Dartmouth	MA	United States"; Department of Marketing	International Business	and Strategy	Brock University	St. Catherines	Canada;" Department of Communication and Management	Open University of Greece	Athens	Greece""	Karakaya	F.	Department of Management and Marketing	University of Massachusetts Dartmouth	Dartmouth	MA	United States"; Yannopoulos	P.	Department of Marketing	International Business	and Strategy	Brock University	St. Catherines	Canada;" Kefalaki	M.	Department of Communication and Management	Open University of Greece	Athens	Greece""	Purpose – As an exploratory study	the purpose of this paper is to examine the underlying motivations for attending soccer games. Design/methodology/approach – Attendees at two soccer games in Athens	Greece were surveyed about their frequency of attendance at soccer games and their attitudes toward soccer. In total	252 people from five randomly selected sections of the stadiums participated in the survey. Findings – The results indicate that there are three major motivations – emotional excitement
Attali M.,"32367466300;"	The 2006 Asian Games: self-affirmation and soft power""	2016	Leisure Studies""	35""	4""		470""	486""		6	10.1080/02614367.2015.1035311""	https://www.scopus.com/inward/record.uri?eid=2-s2.0-84928242381&doi=10.1080%2f02614367.2015.1035311&partnerID=40&md5=ad78315226b42cbabe06a4653db634bf""	Laboratoire VIP&S (EA 4636)	UFRAPS – University Rennes 2	Campus La Harpe	Avenue Charles Tillon	Rennes Cedex	35044	France""	Attali	M.	Laboratoire VIP&S (EA 4636)	UFRAPS – University Rennes 2	Campus La Harpe	Avenue Charles Tillon	Rennes Cedex	35044	France""	This article is based on a study of the 2006 Asian Games held in Qatar. It was one of the first major international sporting events ever organised by Qatar that has since become a key location for such occasions. The purpose of this study was to explain the function of mega-events. They are associated with the event organisers to bring out the unique identity of a nation and to gain credibility w…	it was an integral part of a global strategy. Qatar needed to gain political recognition and to demonstrate its ability to organise other more prestigious sporting events. Moreover	this mega-event served a local purpose. It was essential in the process of identity affirmation. As a metaphor of society	sport had to symbolise excellence with regard to the values promoted. It was an opportunity to associate the modern aspect of sports with the traditional values of a political system and the Muslim faith. Previously	where sport was typically ingrained in the values that defined western society	Qatari leaders believed that social values could purify sports to become a method of socialisation. If mega-events were a means to increase Qatar’s influence in international relations	they also served as a cultural instrument that would impose a model for society and further increase the country’s influence. © 2015 Taylor & Francis.""	Asian Games"; identity; soft power; values;" volunteers""	international relations"; Islamism; Olympic Games; political power; political system; sport;" Qatar""							Amara	M.	2006 Qatar Asian Games: A ‘modernization’ project from above? (2005) Sport in Society	8	pp. 493-514"; Anderson	B.R.O.G.
Sanderson J.,"24768255500;"	Elite quarterbacks do not laugh when they are losing: Exploring fan responses to athletes' emotional displays""	2016	International Journal of Sport and Exercise Psychology""	14""	3""		281""	294""		2	10.1080/1612197X.2015.1023211""	https://www.scopus.com/inward/record.uri?eid=2-s2.0-84925428071&doi=10.1080%2f1612197X.2015.1023211&partnerID=40&md5=dc55f059df7d91b27e4e9be3c3bf233a""	Department of Communication Studies	Clemson University	305C Daniel Hall	Clemson	SC	United States""	Sanderson	J.	Department of Communication Studies	Clemson University	305C Daniel Hall	Clemson	SC	United States""	Athletes experience a multitude of emotions during sport competition. How they manage and regulate emotions is	to some degree	influenced by social expectations. This research explored how fans framed emotional expressions by National Football League quarterback Derek Anderson during and after a Monday Night Football game. A thematic analysis of 304 postings in an ESPN.com discussion forum was conducted. Results revealed that fans viewed Anderson's emotional expressions as: (a) appropriate behaviour"; (b) lack of profess…	during	and after sporting events. © 2015 International Society of Sport Psychology.""	athletes"; discussion forums; emotional deviance; emotions; framing;" non-verbal cues""								Arathoon	S.M.	Malouff	J.M.	The effectiveness of a brief cognitive intervention to help athletes cope with competition loss (2004) Journal of Sport Behavior	27	pp. 213-229"; (2010)	http://sports.espn.go.com/nfl/news/story?id=5865332	November	Derek Anderson sounds off after game. Retrieved fro; Baker
Lamont M., Hing N., Vitartas P.,"36802192700;55897458300;23478456900;"	Affective response to gambling promotions during televised sport: A qualitative analysis""	2016	Sport Management Review""	19""	3""		319""	331""		28	10.1016/j.smr.2015.06.002""	https://www.scopus.com/inward/record.uri?eid=2-s2.0-84937459684&doi=10.1016%2fj.smr.2015.06.002&partnerID=40&md5=3be37ec5abeba8faaadc4c42bf7a2298""	Centre for Gambling Education and Research	Southern Cross University	PO Box 157	Lismore	NSW 2480	Australia";" Faculty of Business	Economics and Law	La Trobe University	Bundoora	VIC 3086	Australia""	Lamont	M.	Centre for Gambling Education and Research	Southern Cross University	PO Box 157	Lismore	NSW 2480	Australia"; Hing	N.	Centre for Gambling Education and Research	Southern Cross University	PO Box 157	Lismore	NSW 2480	Australia;" Vitartas	P.	Faculty of Business	Economics and Law	La Trobe University	Bundoora	VIC 3086	Australia""	Gambling promotions extensively punctuate contemporary televised sport broadcasts and concerns have been raised about their potential impacts on vulnerable groups. Research suggests advertising can shape individuals’ emotions	or affect	towards a product/brand and can subsequently influence purchasing decisions. Consequently	understanding how promotion of gambling influences sport viewers is an important although sparsely addressed area of research. This paper presents exploratory research on affective responses towards gambling promotions displayed during televised sport. Eight online focus groups were conducted with a sample of regular sports viewers in Queensland
Foroughi B., Nikbin D., Hyun S.S., Iranmanesh M.,"56266779100;37028801200;26325461500;55226710300;"	Impact of core product quality on sport fans’ emotions and behavioral intentions""	2016	International Journal of Sports Marketing and Sponsorship""	17""	2""		110""	129""		16	10.1108/IJSMS-04-2016-010""	https://www.scopus.com/inward/record.uri?eid=2-s2.0-84984649248&doi=10.1108%2fIJSMS-04-2016-010&partnerID=40&md5=bb99b0feb538a14446d254b0d3ce8be2""	School of Management	Universiti Sains Malaysia	Penang	Malaysia"; Faculty of Business	Multimedia University	Melaka	Malaysia;" School of Tourism	Hanyang University	Seoul	South Korea""	Foroughi	B.	School of Management	Universiti Sains Malaysia	Penang	Malaysia"; Nikbin	D.	Faculty of Business	Multimedia University	Melaka	Malaysia; Hyun	S.S.	School of Tourism	Hanyang University	Seoul	South Korea;" Iranmanesh	M.	School of Management	Universiti Sains Malaysia	Penang	Malaysia""	Purpose: – The purpose of this paper is to examine the relationships among the core product quality (team characteristics and player performance)	emotion (anxiety	anger	dejection	happiness	and excitement)
Otto A.R., Fleming S.M., Glimcher P.W.,"35322991600;35068005100;6603900600;"	Unexpected but Incidental Positive Outcomes Predict Real-World Gambling""	2016	Psychological Science""	27""	3""		299""	311""		7	10.1177/0956797615618366""	https://www.scopus.com/inward/record.uri?eid=2-s2.0-84960882158&doi=10.1177%2f0956797615618366&partnerID=40&md5=0de3b2129af3a380c3f42cecc80306a2""	Center for Neural Science	New York University	United States"; Department of Experimental Psychology	University of Oxford	United Kingdom;" Institute for the Interdisciplinary Study of Decision Making	New York University	United States""	Otto	A.R.	Center for Neural Science	New York University	United States"; Fleming	S.M.	Center for Neural Science	New York University	United States	Department of Experimental Psychology	University of Oxford	United Kingdom;" Glimcher	P.W.	Center for Neural Science	New York University	United States	Institute for the Interdisciplinary Study of Decision Making	New York University	United States""	Positive mood can affect a person’s tendency to gamble	possibly because positive mood fosters unrealistic optimism. At the same time	unexpected positive outcomes	often called prediction errors	influence mood. However	a linkage between positive prediction errors—the difference between expected and obtained outcomes—and consequent risk taking has yet to be demonstrated. Using a large data set of New York City lottery gambling and a model inspired by computational accounts of reward learning	we found that people gamble more when incidental outcomes in the environment (e.g.	local sporting events and sunshine) are better than expected. When local sports teams performed better than expected	or a sunny day followed a streak of cloudy days	residents gambled more. The observed relationship between prediction errors and gambling was ubiquitous across the city’s socioeconomically diverse neighborhoods and was specific to sports and weather events occurring locally in New York City. Our results suggest that unexpected but incidental positive outcomes influence risk taking. © The Author(s) 2016.""	decision making"; emotions; open data;" risk taking""
Papadimitriou D., Apostolopoulou A., Kaplanidou K.K.I.K.I.,"57189990967;25926858700;16307513200;"	Participant-based brand image perceptions of international sport events: The case of the Universiade""	2016	Journal of Convention and Event Tourism""	17""	1""		1""	20""		6	10.1080/15470148.2015.1046100""	https://www.scopus.com/inward/record.uri?eid=2-s2.0-84962007078&doi=10.1080%2f15470148.2015.1046100&partnerID=40&md5=6d91371fa46e9a01a49169e90026793f""	Department of Business Administration	University of Patras	Rio	Greece"; Department of Sport Management	School of Business	Robert Morris University	Moon Township	PA	United States;" Department of Tourism	Recreation & Sport Management	University of Florida	Gainesville	United States""	Papadimitriou	D.	Department of Business Administration	University of Patras	Rio	Greece"; Apostolopoulou	A.	Department of Sport Management	School of Business	Robert Morris University	Moon Township	PA	United States;" Kaplanidou	K.K.I.K.I.	Department of Tourism	Recreation & Sport Management	University of Florida	Gainesville	United States""	The purpose of this study was to identify dimensions of brand image of an international sport event. Athletes and official team delegates participating in the 2009 Summer Universiade held in Belgrade	Serbia	were interviewed. Data analysis revealed five core event image dimensions: competition	emotional	social
Shipway R., King K., Lee I.S., Brown G.,"16246189300;55635330500;55266314000;8206198200;"	Understanding cycle tourism experiences at the Tour Down Under""	2016	Journal of Sport and Tourism""	20""	1""		21""	39""		13	10.1080/14775085.2016.1155473""	https://www.scopus.com/inward/record.uri?eid=2-s2.0-84961197865&doi=10.1080%2f14775085.2016.1155473&partnerID=40&md5=c9a35b404274ff1841b1a7c2281e117f""	Faculty of Management	Bournemouth University	Poole	BH12 5BB	United Kingdom";" School of Management	University of South Australia	Adelaide	SA 5001	Australia""	Shipway	R.	Faculty of Management	Bournemouth University	Poole	BH12 5BB	United Kingdom"; King	K.	Faculty of Management	Bournemouth University	Poole	BH12 5BB	United Kingdom; Lee	I.S.	School of Management	University of South Australia	Adelaide	SA 5001	Australia;" Brown	G.	School of Management	University of South Australia	Adelaide	SA 5001	Australia""	Sport tourism experiences are subjective and emotional	laden with symbolic meaning. This study explores the experiences of participants who adopted the multiple roles of both an active participant and event spectator	within the parameters of one chosen sporting event. A professional cycling race event
Del Chiappa G., Atzeni M.,"55247267800;57192648676;"	The role of emotions in a sport event experience""	2016	Tourismos""	11""	5""		124""	152""		1		https://www.scopus.com/inward/record.uri?eid=2-s2.0-85026439488&partnerID=40&md5=256ff8a15eb8e8158beb4ff6b09f16e1""	Department of Economics and Business	University of Sassari	Italy";" University of Cagliari	Italy""	Del Chiappa	G.	Department of Economics and Business	University of Sassari	Italy";" Atzeni	M.	University of Cagliari	Italy""	This study investigates whether emotions can be considered a suitable variable to segment spectators at a sports event	as well as to test their affinity with social identification	perceived authenticity	satisfaction	and behavioural intentions. A structured questionnaire was developed and responses from a convenience sample of 258 spectators were collected onsite at the 2013 FIA World Rally Championship	Sardinia (Italy). A series of descriptive analyses	dual process cluster analyses (hierarchical and nonhierarchical)	factor analyses	independent t-tests and chi-square tests were performed. Findings identified two segments";" the cluster with the higher levels of positive emotions reported expressing higher levels of social identification	food-based and culture-based event authenticity (as measured by factors and/or composing items)	satisfaction and behavioural intensions. Significant differences were reported between the two segments based on gender and prior experience with the event. Contributions to the body of knowledge and managerial implications are discussed and suggestions for further research are given. © University of the Aegean.""	Behavioural intentions"; Emotions; Event experience; Satisfaction; Segmentation;" Sports events""								Babin	B.J.	Attaway	J.S.	Atmospheric affect as a tool for creating value and gaining share of customer (2000) Journal of Business Research	49 (2)
Gorenak M., Topler J.P.,"55587756500;57193028798;"	The power of words at mega-event opening ceremonies""	2016	Tourism	Culture and Communication""	16""	3""		97""	107""		1	10.3727/109830416X14750895902710""	https://www.scopus.com/inward/record.uri?eid=2-s2.0-85010190085&doi=10.3727%2f109830416X14750895902710&partnerID=40&md5=56f70914f024481584ef468605e3f9ae""	Faculty of Tourism	University of Maribor	Slovenia""	Gorenak	M.	Faculty of Tourism	University of Maribor	Slovenia";" Topler	J.P.	Faculty of Tourism	University of Maribor	Slovenia""	This article analyzes the opening speech of John Furlong	CEO of the Vancouver Organizing Committee for the 2010 Olympic and Paralympic Winter Games	at the Vancouver 2010 Winter Olympic Games. The main idea here is the great importance of a speech at the opening ceremony of a mega-event. The characteristics of the speech were analyzed through the speaker's choice of words (figures of speech and rhetorical devices). The role of the speech was analyzed to show how the main event concept is promoted. The research is divided into two parts. The f…	more empirically oriented part of the article	we conducted a linguistic analysis involving an indepth discourse analyses of John Furlong's speech and the analyses of syntax	semantics	and pragmatics. Through the review of the literature and of other resources	we have established the importance of an additional Olympic theme along with the main sport-related theme. The empirical research that is based on the discourse analyses shows that	despite its brevity	John Furlong's speech stresses the theme and the values of the mega-event	and it is also highly communicative	incorporating the various significant semantics and pragmatics of a good speech: Brevity	simple words and sentences	colloquial language	relating to the audiences	employing stylistic and grammatical devices	appealing to the audience's feelings and emotions	and the delivery with appropriate rhythm	emphasis	and pauses. When conducting the research	we were unable to identify any other studies that have undertaken a detailed analysis of this speech. There are numerous analyses of how the Vancouver 2010 Winter Olympic Games were prepared and also staged. We have also found some that focused on the theme of the event	but none focused on how the message of the event was delivered to the general public and the residents of host communities. This strengthens the originality and importance of our research. © 2016 Cognizant	LLC.""	Event management"; John furlong; Olympic games; Speech analyses;" Tourism""
Safiullin M.R., Elshin L.A., Dyomkina E.P., Prygunova M.I.,"55352002400;55775977700;57191970838;55904187000;"	Expert analysis of mass media operation during the period of preparation and performance ofgreat sports events""	2016	Academy of Marketing Studies Journal""	20""	SpecialIssue1""		97""	103""				https://www.scopus.com/inward/record.uri?eid=2-s2.0-85003454029&partnerID=40&md5=6a0196341c415e2a437ba7efaf47c2af""	Kazan Federal University	Russian Federation""	Safiullin	M.R.	Kazan Federal University	Russian Federation"; Elshin	L.A.	Kazan Federal University	Russian Federation; Dyomkina	E.P.	Kazan Federal University	Russian Federation;" Prygunova	M.I.	Kazan Federal University	Russian Federation""	Study of the image constructing of Russian cities is becoming increasingly popular among domestic researchers. This indicates that the understanding of the possibility of image analysis of the different territories (countries	regions	cities as brands	which can increase the loyalty of the local population	attract tourists and investors. The media are active subject and at the same time object of informatization processes of the modern urban space. The ability to quickly attract the greatest audiences	possession of a technological approach to designing makes the media as an important factor transforming the entire system of cultural production	including branding of territories. In this article	readers can get to know some results of the author's research regarding the social and economic legacy of sports mega-events for host cities by the example of Universiade 2013 in Kazan. One of the research objectives was the identification and analysis of expert judgement regarding the efficiency of media activities in the period of the Universiade	in connection with which number of expert interviews was held. According to the obtained results	the majority of interviewed experts noted the successful work of Kazan and the national media	however there were some problems in their activities related to the coverage of sports mega-events held in the Republic of Tatarstan and Kazan. The main criticism of experts is connected with low professionalism in the field of sports journalism	the lack of expressiveness and emotionality publications. The work is performed according to the Russian Government Program of Competitive Growth of Kazan Federal University.""	Event marketing"; Expert evaluation; Great events; Marketing of places; The Republic of Tatarstan;" Tourist attraction""								Noskova	E.P.
Emery P.R., Kerr A.K., Crabtree A.M.,"35573063300;44961321100;57192204073;"	Critical incidents	emotions	and value-added moments: The London 2012 spectator experience""	2016	Event Management""	20""	4""		517""	535""		4	10.3727/152599516X14745497664433""	https://www.scopus.com/inward/record.uri?eid=2-s2.0-85000961989&doi=10.3727%2f152599516X14745497664433&partnerID=40&md5=49e670d8a63dd29d555995fd221c0fc5""	Department of Management	La Trobe University	Melbourne	Australia";" Department of Sport Development	Northumbria University	Newcastle upon Tyne	United Kingdom""	Emery	P.R.	Department of Management	La Trobe University	Melbourne	Australia"; Kerr	A.K.	Department of Management	La Trobe University	Melbourne	Australia;" Crabtree	A.M.	Department of Sport Development	Northumbria University	Newcastle upon Tyne	United Kingdom""	In an increasingly complex and demanding sport event environment	spectators expect to fulfill their insatiable hedonistic needs through engaging in memorable customer experiences. However	experience creation and management suffer poor conceptualization and contextualization. Using the case study of London 2012 Olympic spectator experiences and applying a range of mixed-methods tools	this exploratory study advances the emerging research agenda on understanding the nature of critical incidents and accompanying emotions	as well as the value-added moments of a memorable hedonistic sport spectator experience. The study findings reveal the valence of critical incidents and emotions	identify when and where they occur	and suggest that spectators want to engage with a series of highly interactive and multimoments that include building	watching	being in	capturing	and sharing the moment. Determining the value-added and value-destructive drivers of memorable consumption encounters can help event managers exceed desired levels of service expectation	and facilitate the delivery of superior customer experiences. © 2016 Cognizant
Wakefield K.L., Blodgett J.,"6701725544;7005120671;"	Retrospective: the importance of servicescapes in leisure service settings""	2016	Journal of Services Marketing""	30""	7""		686""	691""		26	10.1108/JSM-08-2016-0291""	https://www.scopus.com/inward/record.uri?eid=2-s2.0-84992446828&doi=10.1108%2fJSM-08-2016-0291&partnerID=40&md5=63fd7c092eb1537aba23a5b30e9ca147""	Department of Marketing	Baylor University	Waco	TX	United States";" School of Business	University of Houston – Victoria	Missouri City	TX	United States""	Wakefield	K.L.	Department of Marketing	Baylor University	Waco	TX	United States";" Blodgett	J.	School of Business	University of Houston – Victoria	Missouri City	TX	United States""	Purpose: The purpose of the paper is to review the contribution of the paper	“The Importance of Servicescapes in Leisure Service Settings” to the discipline and to offer directions for further research and developments in the research area. Design/methodology/approach: Key findings from research streams in sports and entertainment	leisure and hospitality	and services and retail marketing	which emanated from the publication of the paper	are highlighted. Opportunities for future research are discussed. Findings: The importance of the servicescape in leisure settings has become even greater on a national and global basis as individuals spend more time	money and effort pursuing hedonic consumption in service settings. More research is needed within specific service contexts among and between individuals	groups and cultures to determine the holistic and particular influences of the physical environment on consumer response. Research limitations/implications: With increased co-production of service experiences	including the integration of technology and mobile/wearable devices	marketers and researchers must better understand the role of the physical surroundings on individual	group and organizational behavior in the evolving servicescape. Originality/value: The original paper motivated significant	highly cited studies in multiple disciplines integrated and overlapping with services and retail marketing. Taking a historical perspective encourages other researchers to conduct research of personal interest to address theoretical	methodological and practical issues. The retrospective analysis by the authors gives insight into the thought processes associated with understanding key aspects of the servicescape that contribute to the historical development of services marketing and offers food for thought (if not ambience and layout) for future research directions. © 2016	© Emerald Group Publishing Limited.""	Atmospherics"; Emotion; Retail;" Servicescape""
Filo K., Coghlan A.,"25222319800;35612296300;"	Exploring the positive psychology domains of well-being activated through charity sport event experiences""	2016	Event Management""	20""	2""		181""	199""		16	10.3727/152599516X14610017108701""	https://www.scopus.com/inward/record.uri?eid=2-s2.0-84983049782&doi=10.3727%2f152599516X14610017108701&partnerID=40&md5=ed5717ea22b5d54c50771c3110795ff8""	Department of Tourism	Sport and Hotel Management	Griffith University	Gold Coast Campus	Queensland	Australia""	Filo	K.	Department of Tourism	Sport and Hotel Management	Griffith University	Gold Coast Campus	Queensland	Australia";" Coghlan	A.	Department of Tourism	Sport and Hotel Management	Griffith University	Gold Coast Campus	Queensland	Australia""	Charity sport events provide charities with an opportunity to promote the organization's mission	while providing participants with the opportunity to support the cause through participation. This research applies positive psychology to investigate well-being dimensions present in the event experience. Specifically	this study explores the five domains of well-being: positive emotions	engagement	relationships	meaning	and accomplishment (PERMA) among event participants. Five focus groups were conducted with participants from three different charity sport events. Directed content analysis results indicate that all five domains of PERMA emerged to varying degrees. The results provide implications for event managers to enhance the event experience	and bolster appeals for external funding	as well as a basis for further investigation of well-being and charity sport events in public health policies. © 2016 Cognizant	LLC.""	Charity sport events"; Positive psychology;" Well-being""
Calabuig-Moreno F., Crespo-Hervás J., Núñez-Pomar J., Valantine I., Staskeviciute-Butiene I.,"56373388500;56527120500;55951441600;55893105300;56527154300;"	Role of perceived value and emotions in the satisfaction and future intentions of spectators in sporting events""	2016	Engineering Economics""	27""	2""		221""	229""		6	10.5755/j01.ee.27.2.12288""	https://www.scopus.com/inward/record.uri?eid=2-s2.0-84964885794&doi=10.5755%2fj01.ee.27.2.12288&partnerID=40&md5=83e77f8698d46f15d3f431612dd6dff2""	Department of Physical Education and Sports	University of Valencia	FCAFE	Gasco Oliag	3	Valencia	46010	Spain";" Department of Sport Management	Economics and Sociology	Lithuanian Sports University	Sporto str.	6	Kaunas	Lithuania""	Calabuig-Moreno	F.	Department of Physical Education and Sports	University of Valencia	FCAFE	Gasco Oliag	3	Valencia	46010	Spain"; Crespo-Hervás	J.	Department of Physical Education and Sports	University of Valencia	FCAFE	Gasco Oliag	3	Valencia	46010	Spain; Núñez-Pomar	J.	Department of Physical Education and Sports	University of Valencia	FCAFE
Pérez-López R., Morales-Sánchez V., Anguera M.T., Hernández-Mendo A.,"56023634500;15755843100;6602794022;7801320531;"	Tridimensional model of quality in sport organizatons: Emotional quality in children users [Modelo tridimensional de la calidad en organizaciones deportivas: Calidad emocional en usuarios/as infantiles]""	2016	Cuadernos de Psicologia del Deporte""	16""	1""		143""	150""		4		https://www.scopus.com/inward/record.uri?eid=2-s2.0-84963748268&partnerID=40&md5=8c2f6acf10c1e523e3ff21a42cac917d""	Universidad de Málaga	Spain";" Universidad de Barcelona	Spain""	Pérez-López	R.	Universidad de Málaga	Spain"; Morales-Sánchez	V.	Universidad de Málaga	Spain; Anguera	M.T.	Universidad de Barcelona	Spain;" Hernández-Mendo	A.	Universidad de Málaga	Spain""	The main aim in this paper is the quality assessment in sport organizations	and is focused in the analysis of emotional quality of children's sport services. It's necessary to analyze the relevant criteria for youngest users and to contrast with the corresponding criteria from parents	workers and responsibles from facilities sport	in order to improve the total quality management in children's sport services. There are 74 participants	chosen from an intentional sampling";" 47 participants answered individual interview	and 27 participated in focused groups. This study has done from mixed methods	with an embebbed design	that implies individual interviews and focused groups fron qualitative approach	and compared proportions in some categories from quantitative approach. The content analysis has done with Atlas ti v. 7.1.8 software	and compared proportions through binomial test and Statgraphics software. The results show us that the facets related with emotional or relational quality dimension	and also authentic comprehension	initiative and empathy	are relevant to have a positive quality of services	together the tangible aspects. There are some differences between optimal and non optimal services. As a conclusion	a good interaction between workers and users is very important for the quality of sport services	and also the good appearance	preservation	image and cleaning of tangible elements	moreover a good hygiene and idoneous clothes from workers. © 2016: Servicio de Publicaciones de la Universidad de Murcia Murcia (España).""	Children users"; Emotional quality of service; Sport management;" Total quality""
Sánchez V.M., Pérez-López R., Morquecho-Sánchez R., Hernández-Mendo A.,"15755843100;56023634500;57188843883;7801320531;"	Generalizability and sports management [Generalizabilidad y gestión deportiva]""	2016	Cuadernos de Psicologia del Deporte""	16""	1""		161""	170""		4		https://www.scopus.com/inward/record.uri?eid=2-s2.0-84963724842&partnerID=40&md5=2f2cda501f7eb2a2ab89ba644ccf0985""	Facultad de Psicología	Universidad de Málaga	Spain";" Facultad de Organización Deportiva	Universidad Autónoma de Nuevo León	Monterrey	Mexico""	Sánchez	V.M.	Facultad de Psicología	Universidad de Málaga	Spain"; Pérez-López	R.	Facultad de Psicología	Universidad de Málaga	Spain; Morquecho-Sánchez	R.	Facultad de Organización Deportiva	Universidad Autónoma de Nuevo León	Monterrey	Mexico;" Hernández-Mendo	A.	Facultad de Psicología	Universidad de Málaga	Spain""	The quality management is an essential process in any business	specially in services. This process carries with resource consumption	and the optimal management involves making decisions about sampling in the opinion of users and customers. This article has applied the Generalizability Analysis	as a technique that can help in making decisions about sampling the opinion of users and customers. It implies both studies	one quantitative and other belonging to mixed methods. The first study involved 738 participants	and has used the adaptation assessment questionnaire about perceived quality in sports services (CECASDEP MEX v.1). The first sample consist of 381 participants of both genders	189 men (49.6%) and 182 woman (47.8%)	values lost 10 (2.6%). The age range is between 14 to 69 years old (M=28.26)	and all are active members of university sports organizations. The second sample consist of 357 participants of both genders";" 156 men (43.7%) and 195 woman (54.6%)	values lost 6 (1.7%). Divided into age range between 14 to 61 years old (M=24.76)	and all are active users of university sports organizations. In the second study there are integrated complementarity data qualitative and quantitative	according the approach of mixed methods. The collection of qualitative data was performed using individual interviews and quantitative analysis through facial emotion recognition. The sample involved 29 participants (n=29)	that were children between 5 to 12 years old. The sampling was randomly and stratified proportionaly. In both studies
Lee W.-Y., Hur Y., Sung M.,"55713043700;22985434000;55423663900;"	Happy to support: Emotion as a mediator in brand building through philanthropic corporate sponsorship""	2015	Social Behavior and Personality""	43""	6""		977""	992""		2	10.2224/sbp.2015.43.6.977""	https://www.scopus.com/inward/record.uri?eid=2-s2.0-84963733586&doi=10.2224%2fsbp.2015.43.6.977&partnerID=40&md5=a8a88ac96cd7e148cc615bd294b8787c""	Department of Nutrition and Kinesiology	University of Central Missouri	United States"; Department of Physical Education	Konkuk University	South Korea;" Department of Advertising and Public Relations	Chung-Ang University	South Korea""	Lee	W.-Y.	Department of Nutrition and Kinesiology	University of Central Missouri	United States"; Hur	Y.	Department of Physical Education	Konkuk University	South Korea;" Sung	M.	Department of Advertising and Public Relations	Chung-Ang University	South Korea""	The concept of corporate social responsibility (CSR) is very meaningful in a culture such as that of the Republic of Korea	where individual ethics are grounded in Confucianism	which emphasizes humanism and altruism. We examined the mediating role of emotion in the relationships among participants’ perceptions of CSR	their attitude toward philanthropic corporate sponsorship of a sporting event	and of the sponsoring company’s brand equity. We conducted a survey with 251 participants in a charitable sports event held in Seoul	South Korea	which was sponsored by a major Korean company. The results of analysis of the data collected provide an understanding of how strong brand equity of the sponsoring company was generated among participants. The findings also shed light on the mediating role of emotion in the relationship between the company’s brand equity and 2 major participant cognitive factors of attitude toward an event and per…	Brand equity"; Charitable sporting event; Corporate social responsibility; Emotion; Philanthropy;" Sports sponsorship""	consumer"; human; major clinical study; marketing; mediator; perception; South Korea; sport;" sporting event""							Alexandris	K.
Kumnig M., Schnitzer M., Beck T.N., Mitmansgruber H., Jowsey S.G., Kopp M., Rumpold G.,"37761480200;55196181600;24278419600;6506451594;6507699246;55838419300;6603576852;"	Approach and Avoidance Motivations Predict Psychological Well-Being and Affectivity of Volunteers at the Innsbruck 2008 Winter Special Olympics""	2015	Voluntas""	26""	3""	4	801""	822""		2	10.1007/s11266-014-9462-1""	https://www.scopus.com/inward/record.uri?eid=2-s2.0-84929500821&doi=10.1007%2fs11266-014-9462-1&partnerID=40&md5=2dcb11708943d12a883a482f8b2019f3""	Center for Advanced Psychology in Plastic and Transplant Surgery (CAPPTS)	Department of Medical Psychology	Innsbruck Medical University	Schöpfstraße 23a	Innsbruck	6020	Austria"; Department of Sport Science	University of Innsbruck	Fürstenweg 185	Innsbruck	6020	Austria;" Mayo Graduate School of Medicine	Mayo Clinic Rochester	Psychiatry	Rochester	MN	United States""	Kumnig	M.	Center for Advanced Psychology in Plastic and Transplant Surgery (CAPPTS)	Department of Medical Psychology	Innsbruck Medical University	Schöpfstraße 23a	Innsbruck	6020	Austria"; Schnitzer	M.	Department of Sport Science	University of Innsbruck	Fürstenweg 185	Innsbruck	6020	Austria; Beck	T.N.	Center for Advanced Psychology in Plastic and Transplant Surgery (CAPPTS)	Department of Medical Psychology	Innsbruck Medical University
Kim J.W., Jeong S.H.,"51060973400;57188843242;"	The role of causal attributions in sport consumers’ emotions and satisfaction judgment""	2015	Social Behavior and Personality""	43""	5""		803""	814""		4	10.2224/sbp.2015.43.5.803""	https://www.scopus.com/inward/record.uri?eid=2-s2.0-84963742760&doi=10.2224%2fsbp.2015.43.5.803&partnerID=40&md5=84a224d526ba9bfbd91fce74fc489a10""	Department of Kinesiology	State University of New York at Brockport	United States";" Department of Taekwondo	Woosuk University	South Korea""	Kim	J.W.	Department of Kinesiology	State University of New York at Brockport	United States";" Jeong	S.H.	Department of Taekwondo	Woosuk University	South Korea""	We examined the role of causal attributions of sport consumers in the formation of emotions and satisfaction judgment. Participants were 165 students at a large university in the southeastern United States. Through a series of hierarchical regression analyses	their attribution processes were found to be an important antecedent of their consumption emotions. Specifically	internal causes that related to the game outcome (e.g.	internal control and stability) had a significant positive impact on their feelings of pride and a significant negative effect on their shame	whereas external control had a significant positive impact on their anger and a significant negative effect on their feelings of gratitude. Thus	both internal control and stability appeared to be the most influential causal attribution dimensions in predicting consumer satisfaction with the outcome of a game. From a practical perspective	marketing campaigns emphasizing a sporting team’s season-long stability may enhance sport consumers’ satisfaction. © Society for Personality Research.""	Causal attribution"; Emotion formation; Satisfaction judgment; Sport consumer;" Sports team""	anger"; causal attribution; consumer; decision making; human; major clinical study; marketing; regression analysis; satisfaction; season; shame; sport; student; United States;" university""							Folkes	V.S.	Consumer reactions to product failure: An attributional approach (1984) Journal of Consumer Research	10	pp. 398-409.	http://doi.org/d6j5g8"; Folkes	V.S.	Koletsky
Bradauskiene K., Ramanauskas M., Stanislovaitis A., Stanislovaitiene J.,"56527363300;54400311600;15064604500;55541685900;"	Conceptual sports event spectators' behaviour formation model: Theoretical and practical aspects""	2015	Transformations in Business and Economics""	14""	2B""		397""	413""				https://www.scopus.com/inward/record.uri?eid=2-s2.0-84954458530&partnerID=40&md5=1604be4dde3703c6aa1d34b52ba46ad1""	Department of Sports Coaching Systems	Lithuanian Sport University	Perkuno ave. 3a	Kaunas	LT-44221	Lithuania""	Bradauskiene	K.	Department of Sports Coaching Systems	Lithuanian Sport University	Perkuno ave. 3a	Kaunas	LT-44221	Lithuania"; Ramanauskas	M.	Department of Sports Coaching Systems	Lithuanian Sport University	Perkuno ave. 3a	Kaunas	LT-44221	Lithuania; Stanislovaitis	A.	Department of Sports Coaching Systems	Lithuanian Sport University	Perkuno ave. 3a	Kaunas	LT-44221	Lithuania;" Stanislovaitiene	J.	Department of Sports Coaching Systems	Lithuanian Sport University	Perkuno ave. 3a	Kaunas	LT-44221	Lithuania""	There was a theoretical analysis of scientific literature conducted in this paper in order to see sports fans' behavioural characteristics when choosing sports events. After revealing their behavioural traits	a theoretical sports spectator's behaviour formation model was structured. The model was examined by conducting an empirical research. After summarizing the results of the research
Dwyer B., Mudrick M., Greenhalgh G.P., LeCrom C.W., Drayer J.,"36941186600;56529655200;56081733500;56423628100;26422123400;"	The tie that blinds? Developing and validating a scale to measure emotional attachment to a sport team""	2015	Sport Management Review""	18""	4""		570""	582""		7	10.1016/j.smr.2015.01.001""	https://www.scopus.com/inward/record.uri?eid=2-s2.0-84947486026&doi=10.1016%2fj.smr.2015.01.001&partnerID=40&md5=c5e7978081ecef4c9dbeb72e72f8b438""	Virginia Commonwealth University	Center for Sport Leadership	P.O. Box 842003	Richmond	VA 23284-2003	United States"; University of Connecticut	Neag School of Education	Department of Educational Leadership	Unit 3093	249 Glenbrook Road	Storrs	CT 06269-3093	United States;" Temple University	School of Tourism and Hospitality Management	367 Speakman Hall	1810 N. 13th St.	Philadelphia	PA 19122	United States""	Dwyer	B.	Virginia Commonwealth University	Center for Sport Leadership	P.O. Box 842003	Richmond	VA 23284-2003	United States"; Mudrick	M.	University of Connecticut	Neag School of Education	Department of Educational Leadership	Unit 3093	249 Glenbrook Road	Storrs	CT 06269-3093	United States; Greenhalgh	G.P.
Ratten V.,"16307588600;"	Athletes as entrepreneurs: The role of social capital and leadership ability""	2015	International Journal of Entrepreneurship and Small Business""	25""	4""		442""	455""		20	10.1504/IJESB.2015.070217""	https://www.scopus.com/inward/record.uri?eid=2-s2.0-84934296547&doi=10.1504%2fIJESB.2015.070217&partnerID=40&md5=cd55dea6f8b67470cf66f27742ff8831""	School of Management	La Trobe Business School	La Trobe University	Kingsbury Drive	Bundoora	Melbourne	3086	Australia""	Ratten	V.	School of Management	La Trobe Business School	La Trobe University	Kingsbury Drive	Bundoora	Melbourne	3086	Australia""	The role of athletes as entrepreneurs is an under-explored area of the entrepreneurship and sport management literature. The purpose of this paper is to provide a theoretical and conceptual understanding of athletes as entrepreneurs by utilising human capital in the form of social	emotional and leadership abilities. The paper extends the current literature on sport entrepreneurship by combining leadership theory with the literature on sport management and entrepreneurial dynamics to understand the complexity of athletes as entrepreneurs. This paper offers a new understanding of athletes as entrepreneurs by bridging the gap between social capital theory	psychology theory and sport entrepreneurship theory. Copyright © 2015 Inderscience Enterprises Ltd.""	Athletes"; Entrepreneurship; Leadership; Social capital;" Sport management""								Adler	P.S.	Kwon	S.W.	Social capital: Prospects for a new concept (2002) Academy of Management Review	27 (1)	pp. 17-40"; Andrews	D.
Billings A.C., Burch L.M., Zimmerman M.H.,"7003891317;55014946300;55007528100;"	Fragments of us	fragments of them: social media	nationality and US perceptions of the 2014 FIFA World Cup""	2015	Soccer and Society""	16""	5-6""		726""	744""		10	10.1080/14660970.2014.963307""	https://www.scopus.com/inward/record.uri?eid=2-s2.0-84931563596&doi=10.1080%2f14660970.2014.963307&partnerID=40&md5=0e4b525d9942a302442b78b0b72a700a""	Department of Telecommunication & Film	The University of Alabama	Tuscaloosa	AL	United States"; Division of Management	Indiana University-Purdue University at Columbus	Columbus	IN	United States;" School of Communication & Journalism	Auburn University	Auburn	AL	United States""	Billings	A.C.	Department of Telecommunication & Film	The University of Alabama	Tuscaloosa	AL	United States"; Burch	L.M.	Division of Management	Indiana University-Purdue University at Columbus	Columbus	IN	United States;" Zimmerman	M.H.	School of Communication & Journalism	Auburn University	Auburn	AL	United States""	International sporting events often lead people to define protagonists and antagonists in the simplest of terms: the in-group is the home-nation team and the out-group is any other nation attempting to thwart the potential success of the home nation. This analysis involves the classification of 7498 comments rendered via the social media platform Twitter during the four 2014 FIFA World Cup matche…	results found that the attributions for success and/or failure did not differ between the United States and the opposing teams	yet the US players were more likely to receive commentary pertaining to their appearance and their emotions. Moreover
Checchinato F., Disegna M., Gazzola P.,"56664411600;36843985000;57209150145;"	Content and Feedback Analysis of YouTube Videos: Football Clubs and Fans as Brand Communities""	2015	Journal of Creative Communications""	10""	1""		71""	88""		1	10.1177/0973258615569954""	https://www.scopus.com/inward/record.uri?eid=2-s2.0-84930243875&doi=10.1177%2f0973258615569954&partnerID=40&md5=86884afd7b71649c267660aafa0d75ab""	Department of Management	Università Ca’ Foscari Venice	Italy";" Free University of Bolzano	Italy""	Checchinato	F.	Department of Management	Università Ca’ Foscari Venice	Italy"; Disegna	M.	Free University of Bolzano	Italy;" Gazzola	P.	Department of Management	Università Ca’ Foscari Venice	Italy""	The use of Web 2.0 tools has been transforming the interaction between companies and their clients	especially for those that are selling emotional products. Consumers are generating and sharing contents concerning their favourite products on the web. Even if this process has been widely acknowledged	only a few studies have been specifically devoted to the analysis of both the contents and the feedback the consumers receive from other users. This article analyzes the online presence of sport brands through contents that are generated by sport clubs (official contents) and their fans (User Generated Content	UGC) on YouTube. After a description and classification of video contents	it examines the factors that influence the performance of the videos in terms of passive (videos views) and active behaviour (any kinds of interaction with videos) among the viewers. In order to carry out this analysis	125 YouTube channels were considered thereby accounting for a total of 375 videos. Results show that official contents are those preferred by the users/consumers and that if the video displays a passive/purely informative content	the chance of getting an active behaviour from the users tends to decrease. These findings may help companies manage their online presence	creating awareness about contents and information that should be spread and shared on the web. © 2015 Mudra Institute of Communications""	internet marketing"; Social media; Sport; Web 2.0;" YouTube""								Ahonen	T.T.	Moore	A.	(2005) Communities dominate brand
Kwak D.H., Kwon Y., Lim C.,"36489739000;56652901800;27867862100;"	Licensing a sports brand: effects of team brand cue	identification	and performance priming on multidimensional values and purchase intentions""	2015	Journal of Product and Brand Management""	24""	3""		198""	210""		5	10.1108/JPBM-05-2014-0579""	https://www.scopus.com/inward/record.uri?eid=2-s2.0-84929662006&doi=10.1108%2fJPBM-05-2014-0579&partnerID=40&md5=1e77a210e919fce160f9911b33125b62""	Department of Sport Management	University of Michigan	Ann Arbor	MI	United States";" Seoul National University	Seoul	South Korea""	Kwak	D.H.	Department of Sport Management	University of Michigan	Ann Arbor	MI	United States"; Kwon	Y.	Department of Sport Management	University of Michigan	Ann Arbor	MI	United States;" Lim	C.	Seoul National University	Seoul	South Korea""	Purpose – The purpose of this paper is to gain insight into how consumers value sports team-branded merchandise. Two experiments are conducted to examine the effects of rivalry and team identification on evaluations of licensed product (Study 1). Study 2 examined the effects of team brand cue	team performance priming and product category on licensed product evaluations. Design/methodology/approach – Study 1 (N = 104) examined the effects of team rivalry and team identification on multidimensional product values and purchase intent. In Study 2	a 3 (performance priming: positive/negative/neutral) × 2 (team brand cue: present/absent) × 2 (product category: symbolic/utilitarian) between-subjects design (N = 285) was utilized. Samples were recruited from students and alumni at a large Midwestern university in the USA. A series of multivariate analysis of covariance was conducted to test the proposed hypotheses. Findings – Fans view a produ…	emotional and social value than a product licensed with their favorite team’s logo. Highly identified fans showed greater bias in evaluating the product than less identified fans. Team performance priming also moderated the effect of team brand cues on purchase intentions toward the licensed product. Research limitations/implications – Team identification level accentuates bias in valuations of a…	better performance of a team further motivates purchase decisions. Use of a collegiate brand in this study limits generalizability of the findings. Practical implications – Practitioners should realize that simple heuristic cues can change consumers’ perceptions of licensed merchandise product values. Originality/value – The current study extends previous research on licensed product valuation by…	Emerald Group Publishing Limited.""	Co-branding"; Consumer behavior; Customer value;" Sports marketing""
Pérez-López R., Morales-Sánchez V., Teresa Anguera M., Hernández-Mendo A.,"56023634500;15755843100;6602794022;7801320531;"	Towards emotional quality service oriented sports organizations child population: A qualitative analysis [Hacia la calidad de servicio emocional en organizaciones deportivas orientadas a la población infantil: Un análisis cualitativo]""	2015	Revista Iberoamericana de Psicologia del Ejercicio y el Deporte""	10""	2""		243""	250""		11		https://www.scopus.com/inward/record.uri?eid=2-s2.0-84929403889&partnerID=40&md5=d6b1aa7a1ff50f6f044303d44fcf2163""	Universidad de Málaga	Spain";" Universidad de Barcelona	Spain""	Pérez-López	R.	Universidad de Málaga	Spain"; Morales-Sánchez	V.	Universidad de Málaga	Spain; Teresa Anguera	M.	Universidad de Barcelona	Spain;" Hernández-Mendo	A.	Universidad de Málaga	Spain""	In recent years an increasing need to manage the sports services offered by organisations in a more efficient way has been observed. Because of this	the study into the total quality must be considered as an essential aspect in the management of municipal sports services. Within business philosophy vital attention is paid in knowing what the key aspects so that sports organisations can offer a superior service to those people who are the pillar in their organisation	namely	their users. From there the main objective is to analyse the Total Quality in child sports services organisations (from 8 to 12 years old). Individual interviews were carried out and the content of which was submitted into the qualitative analysis program Atlas.ti 6.2.27. According to the obtained results	the perceptions and expectations of these young users agree with emphasising the importance of relational quality over functional quality	highlighting the emotional aspects between staff and its users. However	they don't forget to highlight the importance of some tangible aspects such as hygiene and image of the facilities and equipment.""	Atlas.ti"; Child sports organizations; Qualitative analysis;" Total quality""								Afthinos	Y.	Theodorakis	N.	Nassis	P.
Calabuig Moreno F., Prado-Gascó V., Crespo Hervás J., Núñez-Pomar J., Añó Sanz V.,"56373388500;35741734900;56527120500;55951441600;56597001500;"	Spectator emotions: Effects on quality	satisfaction	value	and future intentions""	2015	Journal of Business Research""	68""	7""		1445""	1449""		28	10.1016/j.jbusres.2015.01.031""	https://www.scopus.com/inward/record.uri?eid=2-s2.0-84927962925&doi=10.1016%2fj.jbusres.2015.01.031&partnerID=40&md5=07beed6855d7cf1d14492a1054eb9b54""	Department of Physical Education and Sports	University of Valencia	Gascó Oliag St.	3	Valencia	46010	Spain";" European University of Valencia	General Elio St.	8	Valencia	46010	Spain""	Calabuig Moreno	F.	Department of Physical Education and Sports	University of Valencia	Gascó Oliag St.	3	Valencia	46010	Spain"; Prado-Gascó	V.	European University of Valencia	General Elio St.	8	Valencia	46010	Spain; Crespo Hervás	J.	Department of Physical Education and Sports	University of Valencia	Gascó Oliag St.	3	Valencia
Wolfe M.T., Shepherd D.A.,"54879990400;7201684101;"	Bouncing Back"""" From a Loss: Entrepreneurial Orientation	Emotions	and Failure Narratives""	2015	Entrepreneurship: Theory and Practice""	39""	3""		675""	700""		24	10.1111/etap.12057""	https://www.scopus.com/inward/record.uri?eid=2-s2.0-84927913749&doi=10.1111%2fetap.12057&partnerID=40&md5=754d35566f22068913479cc065208d98""	Miller College of Business	Ball State University	Muncie	IN 47306	United States";" Kelley School of Business	Indiana University	Bloomington	IN 47405	United States""	Wolfe	M.T.	Miller College of Business	Ball State University	Muncie	IN 47306	United States";" Shepherd	D.A.	Kelley School of Business	Indiana University	Bloomington	IN 47405	United States""	In this study	we explore how failure in the form of the first lost game of the college football season for a team influences specific content within the narratives constructed regarding that loss and how those narratives are associated with subsequent performance. Building on theoretical perspectives regarding sports management	entrepreneurial orientation (EO)	emotions	and the use of narratives for sensemaking	we develop and test an EO-related sports management model of failure narratives. Using computer-aided text analysis of transcripts from head coaches' press conferences directly following their team's first loss of the season as well as regression analysis	we found that the narrative's EO content has a U-shaped relationship with subsequent (i.e.	next game) performance. Additionally	negative emotional content had a similar U-shaped relationship with subsequent performance. Finally	positive emotional content exhibited an inverse U-shaped relationship with subsequent performance. We discuss the implications of these results on the literatures regarding EO	emotions	and sports management as well as possible avenues for future research. © 2013 Baylor University.""
Pérez-López R., Morales-Sánchez V., Teresa Anguera M., Hernández-Mendo A.,"56023634500;15755843100;6602794022;7801320531;"	Evaluation of total quality in sports municipal services geared to children: Contributions from the qualitative analysis ATLAS.ti [Evaluación de la calidad total en servicios municipales deportivos orientados a la población infantil: Aportaciones desde el análisis cualitativo con ATLAS.ti]""	2015	Cuadernos de Psicologia del Deporte""	15""	1""		143""	150""		12		https://www.scopus.com/inward/record.uri?eid=2-s2.0-84925241494&partnerID=40&md5=13d587d1b4fecb62b6b6090596cc7dbc""	Universidad de Málaga	Spain";" Universidad de Barcelona	Spain""	Pérez-López	R.	Universidad de Málaga	Spain"; Morales-Sánchez	V.	Universidad de Málaga	Spain; Teresa Anguera	M.	Universidad de Barcelona	Spain;" Hernández-Mendo	A.	Universidad de Málaga	Spain""	The aim of the current study is to assess the total quality of the municipal sports services of Alcalá la Real	analyzing the three dimensions of quality service: functional	emotional and tangibles. The sample is composed of child users	contact personnel (attention personnel of the users and coaches) of the municipal sports facilities	sport coordinator of the town council and the parents of the children the di6erent sports. The qualitative methodology has used for the content analysis. The instrument used for data collections are individual interviews and focus groups ";"lmed with a video camera. For content analysis we used the Atlas.ti 7.1.3 software. According to results tangibles were very important for child users when th…	Emotional quality"; Functional quality; Sports management; Tangible aspects;" Total quality""								Baron-cohen	S.	Weelwright	S.	The Empathy Quotient: An Investigation of Adults with Asperger Syndrome or High Functioning Autism	and Normal Sex Differences (2004) Journal of Autism and Developmental Disorders	34 (2)	pp. 163-175"; Berry
Rak A.,"56517852600;"	Brand and corporate image of a sport organisation as a factor of building loyalty on example of rock climbing in Poland""	2015	International Journal of Innovation and Learning""	17""	2""		205""	216""			10.1504/IJIL.2015.067408""	https://www.scopus.com/inward/record.uri?eid=2-s2.0-84922929932&doi=10.1504%2fIJIL.2015.067408&partnerID=40&md5=d3e9721b38fe48900f3e027e0e3afad2""	Faculty of Economics	Strategic Management Department	Wroclaw University of Economics	ul. Komandorska 118/12053-345	Poland""	Rak	A.	Faculty of Economics	Strategic Management Department	Wroclaw University of Economics	ul. Komandorska 118/12053-345	Poland""	Brand and corporate image are one of most important assets (not only advantages) of organisations nowadays helping them become permanent in consumers minds what may lead to loyalty. Sport brings people together and creates bonds based on strong emotions and passion for sports between them and specific brands. The aim of presented study is to investigate how brand and corporate image	customer satisfaction	service quality and switching costs may influence customer loyalty in the case for example of rock climbing. The exploratory research based on focus group method aimed to understand the process of creating loyalty between climbers and campsites designed for them. It was important to find out how important the brand and corporate image is for climbers and what are factors making them choose the pl…	Brand image"; Corporate image; Loyalty; Organisation; Reputation; Service quality;" Sports marketing""	innovation"; marketing; product development; sport;" Poland""							Ahluwalia	R.	Burnkrant	R.E.	Unnava	H.R.	Consumer response to negative publicity: The moderating role of commitment (2000) Journal of Marketing Research	37 (2)	pp. 203-215"; Arnett	D.B.	German	S.D.	Hunt	S.D.
Lim J.S., Hwang Y., Kim S., Biocca F.A.,"56471071500;56514532400;56514539800;6701454382;"	How social media engagement leads to sports channel loyalty: Mediating roles of social presence and channel commitment""	2015	Computers in Human Behavior""	46""			158""	167""		71	10.1016/j.chb.2015.01.013""	https://www.scopus.com/inward/record.uri?eid=2-s2.0-84922726063&doi=10.1016%2fj.chb.2015.01.013&partnerID=40&md5=ec97b77dc063b18dcc94022f7b477bbf""	Syracuse University	S.I. Newhouse School of Public Communications	Department of Public Relations	215 University Place	Syracuse	NY 13244	United States"; SBS (Seoul Broadcasting System)	Public Relations Department	161 Mokdongseo-ro	Yangcheon-Ku	Seoul	158-051	South Korea; Dankook University	Department of Sports Management	South Korea; Dire. of Media Interface and Network Design (M.I.N.D.) Labs	Newhouse Endowed Depart. Prof.	Syracuse University	215 University Place	Syracuse	NY 13244-2100	United States;" Department of Interaction Science	25-2 Sungkyunkwan-ro	Jongno-gu	Seoul	South Korea""	Lim	J.S.	Syracuse University	S.I. Newhouse School of Public Communications	Department of Public Relations	215 University Place	Syracuse	NY 13244	United States"; Hwang	Y.	SBS (Seoul Broadcasting System)	Public Relations Department
Ho Voon B., Lee N., Murray D.,"57126252000;15069507700;24802619600;"	Sports service quality for event venues: evidence from Malaysia""	2014	Sport	Business and Management: An International Journal""	4""	2""		125""	141""		5	10.1108/SBM-11-2010-0020""	https://www.scopus.com/inward/record.uri?eid=2-s2.0-84958538430&doi=10.1108%2fSBM-11-2010-0020&partnerID=40&md5=a6cbc151841bebc8141b52a454c6fcb6""	Universiti Teknologi MARA	Sarawak	Malaysia"; Center for Graduate Studies	Open University Malaysia	Kuala Lumpur	Malaysia;" Sport and Recreation Management	School of Management	University of South Australia	Adelaide	Australia""	Ho Voon	B.	Universiti Teknologi MARA	Sarawak	Malaysia"; Lee	N.	Center for Graduate Studies	Open University Malaysia	Kuala Lumpur	Malaysia;" Murray	D.	Sport and Recreation Management	School of Management	University of South Australia	Adelaide	Australia""	Purpose – The purpose of this paper is to empirically test the proposed measure of sports service quality (SSQ) and examine the relationships between emotional experience (EE) and user satisfaction (US) for sports competitions/training venues (i.e. for the sport of badminton). Design/methodology/approach – Focus group discussions and related literature review were used to generate items for the S…	EE and US were assessed via structural equation modelling (SEM). Findings – Results show that the SSQ has five dimensions (peripheral	reliability	responsiveness	core and value). Core	peripheral and value have positive effects on users’ EE whereas peripheral	reliability	responsiveness and core have positive effects on US. The SEM analysis suggests that EE mediates the relationship between SSQ and US. Research limitations/implications – The SSQ scale is developed using data from the badminton sport industry and is yet to be validated in other types of sports venues. In addition	measures of customer loyalty also need to be considered. Practical implications – Findings suggest that provision of quality service directly influences satisfaction with sports venues and enhances the EE of customers. Sports venue managers should monitor the service management	particularly in terms of the physical environment and personnel. Originality/value – This paper proposes a specific measure of service quality tailored for use in sports venues. It also provides further support for the mediating role EE plays in the service quality-satisfaction relationship. © 2014
Lee J.J., Davis Burns L.,"57188747250;57188736722;"	Deliver knowledge or touch the mind? The effect of informational and emotional advertisement strategy on fashion sportswear brand attitude and recall""	2014	Journal of Global Fashion Marketing""	5""	2""		135""	148""		3	10.1080/20932685.2013.878109""	https://www.scopus.com/inward/record.uri?eid=2-s2.0-84962658893&doi=10.1080%2f20932685.2013.878109&partnerID=40&md5=70f31a0701911cef0bbba4e04fc1f0a7""	School of Design and Human Environment	Oregon State University	United States""	Lee	J.J.	School of Design and Human Environment	Oregon State University	United States";" Davis Burns	L.	School of Design and Human Environment	Oregon State University	United States""	The purpose of the present study is to investigate the effect of advertisement strategy (informational	positive emotional	negative emotional) and brand awareness (high	low) on brand name recall and change in brand attitude. The study extends previous research by focusing on fashion sportswear brands and including personal involvement toward fashion sportswear as a moderating variable. Online survey participants were divided into two groups";" one group viewed ads featuring high-awareness brands’ logos and the other viewed ads from a low-awareness brand. Results…	emotional ad strategies led to greater change in brand attitude. Also	positive and negative change in brand attitude after viewing positive and negative emotional ads depended on the brand awareness. The findings of the present study emphasize the importance for brands of raising brand awareness and utilizing emotional advertisement strategies. © 2014 Korean Scholars of Marketing Science.""	Advertisement assessment"; Brand attitude; Brand recall; Emotional advertisement;" Informational advertisement""								Aaker	D.A.	Measuring brand equity across products and markets (1996) California Management Review	38	pp. 102-120"; Ambler	T.	Burne	T.	The impact of affect on memory in advertising (1997) Journal of Advertising Research	39	pp. 25-34; Batra
Kim A., Kaplanidou K.,"56985084500;16307513200;"	Consumer responses to on-site Olympic sponsorship activation: The impact of interactivity	emotions	and perceived image fit on brand attitude formation""	2014	International Journal of Sport Management and Marketing""	15""	5-6""		279""	300""		2	10.1504/IJSMM.2014.073207""	https://www.scopus.com/inward/record.uri?eid=2-s2.0-84948771686&doi=10.1504%2fIJSMM.2014.073207&partnerID=40&md5=e8dc16d66f10f467055e232b43f75f92""	Department of Tourism	Recreation	and Sport Management	College of Health and Human Performance	University of Florida	300 Florida Gym	Gainesville	FL 32611-8208	United States""	Kim	A.	Department of Tourism	Recreation	and Sport Management	College of Health and Human Performance	University of Florida	300 Florida Gym	Gainesville	FL 32611-8208	United States";" Kaplanidou	K.	Department of Tourism	Recreation	and Sport Management	College of Health and Human Performance	University of Florida	300 Florida Gym	Gainesville	FL 32611-8208	United States""	On-site sponsorship activations have become more prominent in executing a mega-sport event sponsorship program. The current study investigates factors that drive consumers' attitudes towards on-site sponsorship activation and sponsor brand. In particular	this study examines the relationships among interactivity	emotions	fit between on-site sponsorship activation and event	attitude towards on-site sponsorship activation
Roşca V.,"7004173775;"	Web interfaces for e-CRM in sports: Evidence from Romanian football""	2014	Management and Marketing""	9""	1""		27""	46""		1		https://www.scopus.com/inward/record.uri?eid=2-s2.0-84940232000&partnerID=40&md5=0343e536d89e36fb297b6715219ebfcd""	Bucharest University of Economic Studies	Bucharest	Romania""	Roşca	V.	Bucharest University of Economic Studies	Bucharest	Romania""	The commercialization of Romanian football has gained momentum during the past decade	as local clubs increasingly focused their efforts on marketing. At the same time	Romanian customers' access to Internet has improved. The aim of this paper is to explore the nature of Romanian football club websites from a customer (fan) relationship management perspective. The research sets to investigate the level of customer-orientation embedded in the design of club websites and the opportunities of establishing long-term relationships with fans these websites provide. Th…	the literature review tries to bring into foreground the importance electronic solutions play for CRM	and their applicability to the sports environment. A content research based on secondary data and website evidence	which were later integrated in computations so as to obtain quantitative evidence	has been chosen as a research method. Results show that while clubs use their websites as informational platforms	several issues have to be addressed regarding the use of websites as bonding factors between clubs and fans. Areas such as website functionality and emotionality could be improved so as to draw more attention from the fans. The research also reveals that Romanian clubs have failed to implement business solutions to help fans buy online merchandise products	which would also increase the revenues of the football clubs.""	Customer relationship management"; Football; Online marketing; Relationship marketing;" Sports marketing""								Acatrinei	C.	Nistor	F.N.	The Romanian Perspective Upon the Social Customer and Online Social Networks (2012) Management & Marketing: Challenges for the Knowledge Society	7 (2)	pp. 221-236"; Adǎscǎliţei	V.	Marketing relaţional-paradigmǎ a marketingului la cumpǎna dintre milenii (2000) Marketing-Management	1-2 (55-56)	pp. 17-22; Adebanjo	D.
Otteman T., Janes P.,"56764615200;57196684670;"	It is time? Ending a long-term event""	2014	Event Management""	18""	3""		369""	376""		2	10.3727/152599514X13989500765961""	https://www.scopus.com/inward/record.uri?eid=2-s2.0-84938595997&doi=10.3727%2f152599514X13989500765961&partnerID=40&md5=210a585613c9efb66ec6b8adb7a0baa4""	Department of Recreation	Parks and Leisure Services Administration	Central Michigan University	Mount Pleasant	MI	United States";" Department of Hospitality and Tourism Management	Grand Valley State University	Allendale	MI	United States""	Otteman	T.	Department of Recreation	Parks and Leisure Services Administration	Central Michigan University	Mount Pleasant	MI	United States";" Janes	P.	Department of Hospitality and Tourism Management	Grand Valley State University	Allendale	MI	United States""	This case study identifies strategies for ending long-term	cause-related events and provides techniques to manage loss of legacy and emotional attachment for participants. Participants from a 15-year charity golf event were studied before and after the final offering of the event. Questions included understanding why current and past participants decided to participate	the level of emotional attachment participants experienced with the event	and feelings regarding the termination of the event. Participants took part in the event because of the cause	to support the family organizing the tournament	and because of the event's quality. Golfers were emotionally connected to the event and over half were not emotionally ready for the event to end. They experienced feelings of sadness	relief for the event organizers	and were pleased the event ended while still strong. Participants indicated that event organizers managed the termination process effectively and that there was appropriate time for the event to conclude. Event organizers must determine the best time to end a long-term	annual event	and	when doing so	should take into careful consideration the emotional attachment participants may have to the event. Event organizers need to remember and reinforce the personal connections people have with events and the need for an outlet to express their feelings. This exploratory case study	with a small-scale
Cortsen K.,"56613475500;"	Capitalising on CSR-based partnerships in sports branding and sports sponsorship""	2014	International Journal of Sport Management and Marketing""	15""	1-2""		75""	97""		2	10.1504/IJSMM.2014.069105""	https://www.scopus.com/inward/record.uri?eid=2-s2.0-84928776750&doi=10.1504%2fIJSMM.2014.069105&partnerID=40&md5=0d5f35cf829cf76d09b0f0cbda267f95""	Department of Sport Management	University College of Northern Denmark	Aalborg	Denmark";" Business and Social Sciences	Aarhus University	Aarhus	Denmark""	Cortsen	K.	Department of Sport Management	University College of Northern Denmark	Aalborg	Denmark	Business and Social Sciences	Aarhus University	Aarhus	Denmark""	The purpose of this article is to develop a toolkit for academics and practitioners	which elaborates on how strategic application of corporate social responsibility (CSR) may guide sports branding initiatives and sponsorship partnerships and lead to increased levels of brand capitalisation. Inspired by Shank's (2009) notion of the sports brand building process	i.e.: 1) brand awareness"; 2) brand image; 3) brand equity;" 4) brand loyalty	the interacting nature of sports brands exemplified by how sports brands at the corporate level interact with sports brands at the personal and product levels is integrated in the article. This is done to propose how these interactions may increase the effect of the work with strategic CSR on corporate sports brands. Copyright © 2015 Inderscience Enterprises Ltd.""	Brand equity"; CSR; Emotional equity; ROI; Sports branding; Sports management; Sports marketing; Sports sponsorship;" Strategic corporate social responsibility""								Aaker	D.A.	(1991) Managing Brand Equity: Capitalizing on the Value of a Brand Name		Free Press	New York"; Aaker	D.A.	(2004) Brand Portfolio Strategy: Creating Relevance
Palau-Saumell R., Forgas-Coll S., Sánchez-García J., Prats-Planagumà L.,"54890781300;54890781400;15045570300;55322364000;"	Managing dive centres: SCUBA divers’ behavioural intentions""	2014	European Sport Management Quarterly""	14""	4""		422""	443""		11	10.1080/16184742.2014.926378""	https://www.scopus.com/inward/record.uri?eid=2-s2.0-84902902499&doi=10.1080%2f16184742.2014.926378&partnerID=40&md5=e1a814646f94389edd28bfd02552fc65""	IQS School of Management	IQS-Ramon Llull University	Via Augusta	390	Barcelona	08017	Spain"; Department of Economics and Business Organization	University of Barcelona	Diagonal	690	Barcelona	08034	Spain; Department of Business Administration and Marketing	Jaume I University	Campus Riu Sec	s/n	Castelló de la Plana	12071	Spain;" Department of Organization	Business Management and Product Design	University of Girona	Ferrater Mora	1	Girona	17071	Spain""	Palau-Saumell	R.	IQS School of Management	IQS-Ramon Llull University	Via Augusta	390	Barcelona	08017	Spain"; Forgas-Coll	S.	Department of Economics and Business Organization
Adriaanse J.A., Schofield T.,"24802053000;15731922200;"	Analysing gender dynamics in sport governance: A new regimes-based approach""	2013	Sport Management Review""	16""	4""		498""	513""		25	10.1016/j.smr.2013.01.006""	https://www.scopus.com/inward/record.uri?eid=2-s2.0-84889599767&doi=10.1016%2fj.smr.2013.01.006&partnerID=40&md5=7c95b10cd0c404b5d26e5d3d831946de""	University of Technology	Sydney	Australia";" University of Sydney	Sydney	Australia""	Adriaanse	J.A.	University of Technology	Sydney	Australia";" Schofield	T.	University of Sydney	Sydney	Australia""	This paper explores gender dynamics in sport governance with reference to boards of National Sport Organisations (NSOs) in Australia. It is based on a recent study	underpinned by governance and gender theory. Central is the notion of a gender regime	which is characterised by four interwoven dimensions: production	power	emotional and symbolic relations. When applied to governance dynamics in sport boards	this concept permits identification of how gender works. The study involved an audit of 56 NSOs and in-depth interviews with board directors and chief executive officers ( n= 26";" 9 women and 17 men) from five NSOs. This paper reports on the results of three NSOs. The data suggest that directors' participation in sport governance was not uniform in terms of gender dynamics. Three gender regimes …	masculine hegemony in transition and gender mainstreaming in process. Only the latter provided significant opportunities for gender equality in governance while the former two imposed significant constraints. Central to the regime associated with gender equal governance was a combination of presence of women on the board	the occupation of influential board roles by women	active support of women directors by influential men on the board and a commitment to equality in governance as equal participation by both men and women. © 2013 Sport Management Association of Australia and New Zealand.""	Gender diversity on boards"; Gender equality; Gender regimes; National sport organisations;" Sport governance""								Acker	J.	Hierarchies	jobs	bodies: A theory of gendered organisations (1990) Gender and society	4 (2)
Chi T.,"35104442400;"	The effects of contingency factors on perceived values of casual sportswear: An empirical study of US consumers""	2013	Asia Pacific Journal of Marketing and Logistics""	25""	2""		249""	262""		4	10.1108/13555851311314040""	https://www.scopus.com/inward/record.uri?eid=2-s2.0-84977652692&doi=10.1108%2f13555851311314040&partnerID=40&md5=f82c397f82f7884b0cfe3aadeef07060""	Department of Apparel	Merchandising	Design and Textiles	Washington State University	Pullman	WA	United States""	Chi	T.	Department of Apparel	Merchandising	Design and Textiles	Washington State University	Pullman	WA	United States""	PurposeThe purpose of this paper is to propose and empirically examine a consumer perceived value (CPV) formation model in the context of the US casual sportswear market. The effects of investigated contingency factors on perceived values are empirically determined. Design/methodology/approachCPV was measured by four dimensions: price	quality	social and emotional values. The investigated contingency factors included gender	age	race	income level	and retailer type. The primary data were gathered by a nation-wide survey of US consumers and the applied statistical techniques were exploratory factor analysis	confirmatory factor analysis	and multiple regression analysis. FindingsThe statistical analysis of 4	949 eligible survey responses shows that four value dimensions accounted for 77 percent of CPV variance. For the effects of contingency factors	race did not significantly affect the formation of any perceived values. In contrast	gender	income level	and retailer type significantly affected perceived price and emotional values	while perceived quality value was significantly affected by all contingency factors except race	and perceived social value was only significantly affected by age and income level. Practical implicationsIncorporation of gender	income level	and retailer type information in developing marketing strategies can help companies more effectively convey price and emotional values to consumers. In contrast	information relating to gender	age	income level
Gordon K.O.,"55917445400;"	Emotion and memory in nostalgia sport tourism: examining the attraction to postmodern ballparks through an interdisciplinary lens""	2013	Journal of Sport and Tourism""	18""	3""		217""	239""		15	10.1080/14775085.2013.846228""	https://www.scopus.com/inward/record.uri?eid=2-s2.0-84899896415&doi=10.1080%2f14775085.2013.846228&partnerID=40&md5=84a3d0f4ddce1bc444c3742f0247849c""	Department of Kinesiology and Health	Miami University	202N Phillips Hall	420 South Oak Street	Oxford	OH 45056	United States""	Gordon	K.O.	Department of Kinesiology and Health	Miami University	202N Phillips Hall	420 South Oak Street	Oxford	OH 45056	United States""	Nostalgia sport tourism	one of Gibson's [1998. Sport tourism: A critical analysis of research. Sport Management Review	1	45-76] three forms of sport tourism	appears to have received little scholarly attention in contrast to active sport tourism and event sport tourism [Fairley	S. (2003). In search of relived social experience: Group-based nostalgia sport tourism. Journal of Sport Management	17	284-304"; Gibson	H. J. (2002). Sport tourism at a crossroad? Considerations for the future. In S. Gammon & J. Kurtzman (Eds.)	Sport tourism: Principles and practice (pp. 123-140). Eastbourne: Leisure Studies Association; Gibson	H. J. (2003). Sport tourism: An introduction to the special issue. Journal of Sport Management	17	205-213; Ritchie	B. W.	& Adair	D. (2004). Sport tourism: An introduction and overview. In B. W. Ritchie & D. Adair (Eds.)	Sport tourism: Interrelationships	impacts and issues (pp. 1-29). Buffalo	NY: Channel View]. Despite this apparent lack of research relative to the other two domains	insightful and thought-provoking scholarship has emerged within nostalgia sport tourism. Sociology	which is one of sport tourism's parent disciplines
Sierra J.J., Taute H.A., Hyman M.R.,"15045527900;36150316000;7005893805;"	Efficacy of sporting event ads with textese (SMS-type copy)""	2013	International Journal of Sport Management and Marketing""	14""	1-4""		4""	22""			10.1504/IJSMM.2013.060637""	https://www.scopus.com/inward/record.uri?eid=2-s2.0-84899729873&doi=10.1504%2fIJSMM.2013.060637&partnerID=40&md5=77741ed7577a92f58329f6a0d30edffa""	Department of Marketing	McCoy College of Business Administration	Texas State University	601 University Drive	San Marcos	TX 78666	United States"; Woodbury School of Business	Utah Valley University	600 W. University Parkway	Orem	UT 84058	United States;" College of Business	New Mexico State University	Dept. 5280	Box 30001	Las Cruces	NM 88003-8001	United States""	Sierra	J.J.	Department of Marketing	McCoy College of Business Administration	Texas State University	601 University Drive	San Marcos	TX 78666	United States"; Taute	H.A.	Woodbury School of Business	Utah Valley University	600 W. University Parkway	Orem	UT 84058	United States;" Hyman	M.R.	College of Business	New Mexico State University
Abosag I., Roper S., Hind D.,"36080354900;25639856200;55361177600;"	Examining the relationship between brand emotion and brand extension among supporters of professional football clubs""	2012	European Journal of Marketing""	46""	9""		1233""	1251""		40	10.1108/03090561211247810""	https://www.scopus.com/inward/record.uri?eid=2-s2.0-84866414900&doi=10.1108%2f03090561211247810&partnerID=40&md5=2123589d0139868a7331678ebdefa9a0""	Manchester Business School	The University of Manchester	Manchester	United Kingdom""	Abosag	I.	Manchester Business School	The University of Manchester	Manchester	United Kingdom"; Roper	S.	Manchester Business School	The University of Manchester	Manchester	United Kingdom;" Hind	D.	Manchester Business School	The University of Manchester	Manchester	United Kingdom""	Purpose: There is debate and controversy about the use of branding in sport. Often	fans show loyalty to their club that many brands could only dream of	and a key argument of previous research is that supporters do not like to think of their club in commercial terms	as a brand. However	the authors argue that in today's environment fans have pragmatic attitudes towards the necessity of branding and its importance in the future success of their clubs. Thus this paper aims to develop and test a model conceptualising the relationship between supporters' emotional attachment	supporters' brand perception/strength and their support for brand extension. Design/methodology/approach: In-depth interviews with	players	clubs' officials and supporters	leading to the design of a survey instrument completed by 842 supporters of two professional Norwegian football clubs. Findings: The model confirms that fans that have a strong emotional attachment to their club have a stronger perception of the club as a brand and support brand extension. Research limitations/implications: This is a one-country study. Practical implications: Club management need…	club management needs to show in brand extension an element of competitiveness	which improves brand image	strengthens supporters' belief in their club and attracts new supporters. Originality/value: The authors provide new evidence which contradicts existing theory. The study challenged the widely accepted argument that supporters of football clubs are likely to disapprove of and reject the thought of their favourite football club as a brand. © Emerald Group Publishing Limited.""	Brand emotion"; Brand extension; Brand management; Brands; Football;" Sport marketing""
Kaplanidou K.,"16307513200;"	The importance of legacy outcomes for Olympic Games four summer host cities residents' quality of life: 1996-2008""	2012	European Sport Management Quarterly""	12""	4""		397""	433""		55	10.1080/16184742.2012.693118""	https://www.scopus.com/inward/record.uri?eid=2-s2.0-84864702276&doi=10.1080%2f16184742.2012.693118&partnerID=40&md5=5a0083066aa6726643570e1f4324acca""	Department of Tourism	Recreation and Sport Management	University of Florida	190A Florida Gym	PO Box 118208	Gainesville	FL	32611	United States""	Kaplanidou	K.	Department of Tourism	Recreation and Sport Management	University of Florida	190A Florida Gym	PO Box 118208	Gainesville	FL	32611	United States""	The importance of legacy evaluation for Olympic host cities is noted in sport	tourism	economic	and sociological journals. However	there was lack of empirical evidence of the Olympic Games long-term effects in local societies. Thus	this study explored the importance of legacy outcomes for residents' quality of life in four Summer Olympic cities: Atlanta	Sydney	Athens	and Beijing. The study utilized survey research with the four cities residents. The questionnaires reflected the Olympic Games legacy outcomes as noted in International Olympic Committee official final Olympic Games reports. ANOVA and t-tests were used to estimate how significant the outcomes were and whether demographics influenced residents' perceptions across the four cities. The results sugge…	legacy"; long-term evaluation; Olympic Games; quality of life;" residents""						International Olympic Committee	IOC""
Day D.V., Gordon S., Fink C.,"7201579523;7401829050;55305561800;"	The Sporting Life: Exploring Organizations through the Lens of Sport""	2012	Academy of Management Annals""	6""	1""		397""	433""		80	10.1080/19416520.2012.678697""	https://www.scopus.com/inward/record.uri?eid=2-s2.0-84863620469&doi=10.1080%2f19416520.2012.678697&partnerID=40&md5=fee3d935bb032887fcdf5bb3b947fb0b""	School of Business	The University of Western Australia	Australia"; School of Sport Science	Exercise and Health	The University of Western Australia	Australia; School of Business and Economics	Freie Universität Berlin	Germany;" School of Business	The University of Western Australia	Australia""	Day	D.V.	School of Business	The University of Western Australia	Australia"; Gordon	S.	School of Sport Science	Exercise and Health	The University of Western Australia	Australia;" Fink	C.	School of Business and Economics	Freie Universität Berlin	Germany	School of Business	The University of Western Australia	Australia""	We selectively review the literature from the fields of organizational behavior and sport science with the overarching purpose of identifying and summarizing key themes and contributions. The literature is used to provide insights into the fundamental issues of competition (getting ahead) and cooperation (getting along) in organizations. Studies from the organization sciences that have incorporat…	motivation and performance	and studies of individual and team performance changes over time. In addition	selected studies from the sport science literature are reviewed from the topic areas of the """"hot-hand"""" effect	choking under pressure	passion for life activities	and difficult career transitions. The evidence presents a clear argument that greater integration across the fields of organization and sport science is needed. Areas of future research consideration with regard to embodied cognition and emotions as well as networked approaches to team processes are proposed. © 2012 Copyright Academy of Management.""
Biscaia R., Correia A., Rosado A., Maroco J., Ross S.,"55250713600;25948195700;24773860500;6602157617;36341155600;"	The effects of emotions on football spectators' satisfaction and behavioural intentions""	2012	European Sport Management Quarterly""	12""	3""		227""	242""		56	10.1080/16184742.2012.679949""	https://www.scopus.com/inward/record.uri?eid=2-s2.0-84862176136&doi=10.1080%2f16184742.2012.679949&partnerID=40&md5=cdd28894a47bc29aa6131307d0d14e37""	Interdisciplinary Centre for the Study of Human Performance (CIPER)	Faculty of Human Movement	Technical University of Lisbon	Portugal"; Higher Institute of Applied Psychology (ISPA-IUL)	Lisbon	Portugal;" School of Kinesiology	University of Minnesota	Minneapolis	United States""	Biscaia	R.	Interdisciplinary Centre for the Study of Human Performance (CIPER)	Faculty of Human Movement	Technical University of Lisbon	Portugal"; Correia	A.	Interdisciplinary Centre for the Study of Human Performance (CIPER)	Faculty of Human Movement	Technical University of Lisbon	Portugal; Rosado	A.	Interdisciplinary Centre for the Study of Human Performance (CIPER)	Faculty of Human Movement	Technical University of Lisbon	Portugal; Maroco	J.	Higher Institute of Applied Psychology (ISPA-IUL)	Lisbon	Portugal;" Ross	S.	School of Kinesiology	University of Minnesota	Minneapolis	United States""	The goal of this study was to examine the relationship between spectators' emotions	satisfaction	and behavioural intentions at football games. A survey was conducted among spectators of the top Portuguese professional football league during eight games (n=466). The sport emotion questionnaire was used to assess spectators' emotions and the results gathered from a structural equation model suggest that analysis of specific emotions is crucial to understand spectators' responses. Findings prov…
;;;;;;;;;;;;;;;;;;;;;;;;;;;;;;;;;;;;;;;;;;;;;;;;;;;;;;;;;;;;;;;;;;;;;;;;;;;;;;;;;;;;;;;;;;;;;;;;;;;;;;;;;;;;;;;;;;;;;;;;;;;;;;;;;;;;;;;;;;;;;;;;;;;;;;;;;;
FundaÃ§Ã£o para a CiÃªncia e a Tecnologia, FCT","This project was supported from the Foundation for Science and Technology (FCT · Portugal).","Bagozzi, R.P., The self-regulation of attitudes, intentions, and behavior (1992) Social Psychology Quarterly, 55 (2), pp. 178-204; Bagozzi	R.P.	Gopinath	M.	Nyer	P.U.	The role of emotions in marketing (1999) Journal of the Academy of Marketing Science	27 (2)	pp. 184-206; Banville	D.	Desrosiers	P.	Genet-Volet	Y.	Translating questionnaires and inventories using a cross-cultural translation technique (2000) Journal of Teaching in Physical Education	19 (3)	pp. 374-387; Beccarini	C.	Ferrand	A.	Factors affecting soccer club season ticket holders' satisfaction: The influence of club image and fans' motives (2006) European Sport Management Quarterly	6 (1)	pp. 1-22; Bodet	G.	Bernache-Assollant	I.	Consumer loyalty in sport spectatorship services: The relationships with consumer satisfaction and team identification (2011) Psychology and Marketing	28 (8)	pp. 781-802; Bougie	R.	Pieters	R.	Zeelenberg	M.	Angry customers don't come back	they get back: The experience and behavioral implications of anger and dissatisfaction in services (2003) Journal of the Academy of Marketing Science	31 (4)	pp. 377-393; Byrne	B.M.	(2000) Structural equation modeling with AMOS: Basic concepts	applications	and programing		Mahwah	NJ: Lawrence Erlbaum Associates; Cronin Jr.	J.J.	Brady	M.K.	Hult	G.T.M.
Houge Mackenzie S., Kerr J.H.,"36815163900;25950193800;"	A (mis)guided adventure tourism experience: An autoethnographic analysis of mountaineering in Bolivia""	2012	Journal of Sport and Tourism""	17""	2""		125""	144""		25	10.1080/14775085.2012.729901""	https://www.scopus.com/inward/record.uri?eid=2-s2.0-84870601690&doi=10.1080%2f14775085.2012.729901&partnerID=40&md5=71b5b3803a2a799e4af24c8c4fbf4e4e""	Department of Movement Sciences	University of Idaho	Moscow	ID	United States";" School of Kinesiology	University of British	Columbia	BC	Canada""	Houge Mackenzie	S.	Department of Movement Sciences	University of Idaho	Moscow	ID	United States";" Kerr	J.H.	School of Kinesiology	University of British	Columbia	BC	Canada""	Due to the fast growing nature of the adventure tourism industry and the commodification of adventure activities therein	improved understanding of adventure tourism experiences and mountaineer adventure tourists in particular is needed. In an effort to move beyond traditional market segmentation approaches	this study analysed autoethnographical data from an adventure tourism mountaineering experience in Bolivia. This autoethnographic method facilitated a deeper understanding of mountaineering adventure tourism experiences and allowed for a multifaceted view of risk perceptions that has often been neglected in the literature. Data were analysed with a robust psychological framework (i.e. reversal th…	along with key factors that influenced this frame (e.g. guide behaviour	equipment	safety management procedures	other tourists	environmental conditions). Implications for adventure tourism practitioners are discussed	along with theoretical analyses. The utility of autoethnographic research in adventure settings	particularly in conjunction with established psychological theory	is highlighted and suggested as a fruitful avenue through which to enhance the adventure tourism discourse. © 2012 Copyright Taylor and Francis Group	LLC.""	adventure sport"; ethnographic research; mountaineering; protective frames; reversal theory;" tourism experience""
Bee C., Madrigal R.,"50461062200;7004003664;	It's not whether you win or lose;" It's how the game is played:The influence of suspenseful sports programming on advertising""	2012	Journal of Advertising""	41""	1""		47""	58""		10	10.2753/JOA0091-3367410104""	https://www.scopus.com/inward/record.uri?eid=2-s2.0-84859046713&doi=10.2753%2fJOA0091-3367410104&partnerID=40&md5=75c71401f92271f3a87fefcfcc2a4d44""	University of Oregon	United States"; Deparment of Marketing	College of Business	Oregon State University	United States;" Department of Marketing	Lundquist College of Business	University of Oregon	United States""	Bee	C.	University of Oregon	United States	Deparment of Marketing	College of Business	Oregon State University	United States";" Madrigal	R.	University of Oregon	United States	Department of Marketing	Lundquist College of Business	University of Oregon	United States""	The current research investigates the interplay of program suspense	game outcome	advertisement placement	and ad execution on viewer reactions to advertising embedded in sports programming. In support of excitation transfer theory	results indicate that ad emotional response	attitude toward the ad	and attitude toward the brand are heightened immediately following a suspenseful sporting event. In addition	when considering both program suspense and game outcome	only program suspense was found to influence ad responses. Findings also indicate that congruency between program suspense and ad suspense moderates the influence of programming on responses to advertising such that an effect is found only in the context of suspenseful programming with suspenseful advertising. © 2012 American Academy of Advertising. All rights reserved.""
Grove S.J., Pickett G.M., Jones S.A., Dorsch M.J.,"7006369643;7004672133;56319008300;7006654723;"	Spectator Rage as the Dark Side of Engaging Sport Fans: Implications for Services Marketers""	2012	Journal of Service Research""	15""	1""		3""	20""		22	10.1177/1094670511428166""	https://www.scopus.com/inward/record.uri?eid=2-s2.0-84857424761&doi=10.1177%2f1094670511428166&partnerID=40&md5=26d5645a7517f043623cc40bc489f7eb""	Department of Marketing	Clemson University	Clemson	SC	United States"; Department of Marketing	Stetson University	DeLand	FL	United States;" College of Business and Behavioral Science	Clemson University	165 Sirrine Hall Clemson	SC 29634	United States""	Grove	S.J.	Department of Marketing	Clemson University	Clemson	SC	United States"; Pickett	G.M.	Department of Marketing	Clemson University	Clemson	SC	United States	College of Business and Behavioral Science	Clemson University	165 Sirrine Hall Clemson	SC 29634	United States; Jones	S.A.	Department of Marketing	Stetson University	DeLand	FL	United States;" Dorsch
Koortzen P., Oosthuizen R.M.,"55631383700;55631351800;"	Psychological experiences in South African society before the 2010 FIFA World Cup from the systems psychodynamic and positive psychology perspectives""	2012	SA Journal of Industrial Psychology""	38""	2""		"	"		6	10.4102/sajip.v38i2.976""	https://www.scopus.com/inward/record.uri?eid=2-s2.0-84875386576&doi=10.4102%2fsajip.v38i2.976&partnerID=40&md5=1ffc6d06d74ac5544f6916a829fe62ee""	Department of Industrial Psychology and People Management	University of Johannesburg	South Africa";" Department of Industrial and Organisatonal Psychology	University of South Africa	South Africa""	Koortzen	P.	Department of Industrial Psychology and People Management	University of Johannesburg	South Africa";" Oosthuizen	R.M.	Department of Industrial and Organisatonal Psychology	University of South Africa	South Africa""	Orientation: The researchers conducted a literature review to analyse the assumptions of systems psychodynamics	the Tavistock model of group relations	object relations theory and the most relevant constructs in the systems psychodynamic perspective. They then described the assumptions and most relevant constructs in the positive psychology perspective in order to analyse theoretically the psychological effect of large-scale sports events on a community or country. The objective of the empirical study was to investigate some of the unconscious e…	fears	anxieties and conflicts (dynamics) that prevailed in South Africa before the 2010 Fédération Internationale de Football Association (FIFA) World Cup and some of the positive emotional experiences associated with it. Research purpose: The objective of this study was to analyse and describe the psychological experiences of South Africans before the 2010 FIFA World Cup. Research design	approach and method: The researchers conducted the study from the systems psychodynamic and positive psychology perspectives. The study comprised a qualitative	explorative and social phenomenological study. The researchers conducted interviews with a wide range of their colleagues and clients. Main findings: The results seemed to indicate that South Africans had had a number of positive and negative experiences before the 2010 FIFA World Cup. Practical/managerial implications: The researchers presented the findings as a number of systems psychodynamic a…									Anderson	T.D.	Rustad	A.	Solberg	H.A.	Local residents' monetary evaluaton of sports events (2004) Managing Leisure	9
Hallmann K., Breuer C.,"36238695900;8859518000;"	Images of rural destinations hosting small-scale sport events""	2011	International Journal of Event and Festival Management""	2""	3""		218""	244""		15	10.1108/17582951111170290""	https://www.scopus.com/inward/record.uri?eid=2-s2.0-84986104277&doi=10.1108%2f17582951111170290&partnerID=40&md5=d4b1a4697721e470e8599e5fca769bb1""	University Cologne	Cologne	Germany""	Hallmann	K.	University Cologne	Cologne	Germany";" Breuer	C.	University Cologne	Cologne	Germany""	Purpose – The purpose of this paper is to analyse quantitative and qualitative image aspects of destinations hosting a small-scale sport event	as perceived by spectators and participants. Design/methodology/approach – A survey was conducted at different sport events hosted by destinations in a rural setting. The data are analysed using confirmatory factor analyses and correspondence analyses. Findings – The results suggest several differences between the image perception of participants and spectators. These can be attributed to differe…	which is very high for participants. The perception of the qualitative image aspects showed that unique features were associated with the destination	such as sport themes or organizational aspects of the sport event visited. Further	it is shown that the quantitatively measured indicators of affective destination image have a great influence on the image of rural sport event tourism destinations. Research limitations/implications – A research limitation could arise due to the sample	as almost all sport tourists were German. A more international sample might have shown different results. Future research should analyse samples of different sports	concluding whether the sport performed also influences behaviour. Practical implications – For marketing communications it is essential to utilise emotions to promote the destination	as they are a very essential element of destinations hosting sport events. Originality/value – This research contributes to the understanding of images held by spectators and participants of small-scale sport events hosted in rural destinations. The value is the large sample	consisting of various rural destinations	which allows for general patterns of the perceived image to be drawn. © 2011	Emerald Group Publishing Limited""	Image research"; Rural regions; Sport participants; Sport spectators; Sport tourism; Sporting events;" Tourism""								Aaker	J.L.	Dimensions of brand personality (1997) Journal of Marketing Research	34 (3)	pp. 347-356"; Allen	J.
Hallmann K., Kaplanidou K., Breuer C.,"36238695900;16307513200;8859518000;"	Event image perceptions among active and passive sports tourists at marathon races""	2011	International Journal of Sports Marketing and Sponsorship""	12""	1""		37""	52""		37		https://www.scopus.com/inward/record.uri?eid=2-s2.0-80053047872&partnerID=40&md5=3320a7ba556339f02ff917938aa3f7e0""	German Sport University Cologne	Institute of Sport Economics and Sport Management	Am Sportpark Müngersdorf 6	50933 Cologne	Germany"; University of Florida	Gainesville	United States;" German Sport University Cologne	Germany""	Hallmann	K.	German Sport University Cologne	Institute of Sport Economics and Sport Management	Am Sportpark Müngersdorf 6	50933 Cologne	Germany"; Kaplanidou	K.	University of Florida	Gainesville	United States;" Breuer	C.	German Sport University Cologne	Germany""	Sports events are tourist attractions and their image components can relate to the destination image concept and structure. This study examined sports event images held by active and passive sports tourists at four marathon races in Germany. Some differences in the perception of event images were found for active and passive sports tourists as well as for different types of destinations. For acti…	emotional	physical and organisational image associations were clustered closer. For passive sports tourists	social and historical image associations were clustered closer. The type of destination elicited different event images among active and passive sports tourists. © 2010 International Marketing Reports.""	Correspondence analysis"; Image research; Marathon; Sports events;" Sports tourism""								Baloglu	S.	McCleary
Dae H.K., Yu K.K., Hirt E.R.,"36489739000;43662076300;7003654943;"	Exploring the role of emotions on sport consumers' behavioral and cognitive responses to marketing stimuli""	2011	European Sport Management Quarterly""	11""	3""		225""	250""		28	10.1080/16184742.2011.577792""	https://www.scopus.com/inward/record.uri?eid=2-s2.0-79960588590&doi=10.1080%2f16184742.2011.577792&partnerID=40&md5=ca3c65fdfbe6832a21ac1ce0cb755aeb""	Sport Management	University of Michigan	1402 Washington Heights	OBL2118	Ann Arbor	MI	48109	United States"; Sport Management	Florida State University	United States;" Psychological and Brain Sciences	Indiana University	United States""	Dae	H.K.	Sport Management	University of Michigan	1402 Washington Heights	OBL2118	Ann Arbor	MI	48109	United States"; Yu	K.K.	Sport Management	Florida State University	United States;" Hirt	E.R.	Psychological and Brain Sciences	Indiana University	United States""	Sport provides a unique opportunity to explore how emotions operate in people. However	the prevailing sport consumer behavior research has focused on emotion as an outcome variable and little research has examined the motivational function of such transitory emotional states on subsequent behavior and cognitive processing. The purpose of this research is to investigate the approach/avoidance characteristics of emotion in a spectator sport setting. We manipulated participants' emoti…	Study 2 investigated whether such message-induced emotions influenced brand-related product evaluation. Findings suggest that emotions elicited from a single exposure to a written communication acted as a crucial motivator of information processing and behavior. © 2011 European Association for Sport Management.""	Decision making"; Emotion; Sport consumer behavior; Sport marketing;" Sport publicity""
Bresler N.C.,"36707187700;"	Tourist considerations in hosting a mega sport event: 2010 fifa world cup in South Africa""	2011	South African Journal for Research in Sport	Physical Education and Recreation""	33""	2""		17""	33""		5	10.4314/sajrs.v33i2.69686""	https://www.scopus.com/inward/record.uri?eid=2-s2.0-80053484588&doi=10.4314%2fsajrs.v33i2.69686&partnerID=40&md5=6b5302b28d2759b6e66afe50e1fff16f""	School of Tourism and Hospitality	University of Johannesburg	Johannesburg	South Africa""	Bresler	N.C.	School of Tourism and Hospitality	University of Johannesburg	Johannesburg	South Africa""	Hosting a mega sport event has the potential to raise the profile of a destination. Being an experience good	the demand increases after the first consumption	if the destination delivers on the desired experience. In preparation for a mega-event it is thus necessary to ascertain the perception of the host country and challenges it needs to overcome from a sport tourist perspective	prior to the event. South Africa (SA) is to host the Fédération Internationale de Football Association (FIFA) 2010 World Cup	and this study seeks to elicit the perceptions of a similar target market namely spectators to the FIFA Confederations Cup	SA 2009	about SA's ability to do so	and compares the findings with a variety of related studies. Almost all respondents were of the opinion that SA had the ability	that the matches were well organised	but that the services provided by the private sector was better than those provided by the public sector such as transport. For them it was a very emotional experience in that it generated excitement and a sense of belonging	thus enabled them to celebrate a subculture sport spectators uniquely share. However	SA must get the basics right in terms of world-class facilities and services if it wants to reduce the legacy of Afro-pessimism.""	Fifa world cup"; Hyper-experiences; Mega sport event; Spectator perceptions; Sport event attraction;" Sport event motivation""								Beeld	(2010) Fifa En Regering Moet Sê Oor Koste Van WB	p. 22.	June 15	Johannesburg: Media"; Bohlmann	H.R.
Lauss G., Szigetvari A.,"56367977600;36601299800;"	Governing by fun: EURO 2008 and the appealing power of fan zones""	2010	Soccer and Society""	11""	6""		737""	747""		11	10.1080/14660970.2010.510731""	https://www.scopus.com/inward/record.uri?eid=2-s2.0-77958589617&doi=10.1080%2f14660970.2010.510731&partnerID=40&md5=5d35372913fe7a600498fa18314d235a""	Department of Political Science	University of Vienna	Austria""	Lauss	G.	Department of Political Science	University of Vienna	Austria";" Szigetvari	A.	Department of Political Science	University of Vienna	Austria""	Fan zones are envisioned as a place where the expectations	pleasures and desires of visitors shall meet. At the same time	they play an important role in the security architecture. Offering fun and entertainment	fan zones promised to attract thousands of people	mainly those who did not have a ticket for one of the games	but still wanted to become part of the event. 'Fun' was not just a congregational element	but also a specific organizing principle by which order was maintained inside the fan zones. To illustrate the double aspect of fun	we show how a range of devices tried to animate visitors to actively interact and participate in the vision of a peaceful European consumer community. Fans were offered different roles so that their emotions could be positively channelled	and non-violent	friendly relationships between strangers could flourish. Ties between fans were established both by the macro-architecture of the zones and the type of entertainment offered. What we would like to emphasize is that the promise made in the official motto of EURO 2008	'Expect Emotions'	should not only be taken as a marketing slogan	but also be understood as a central regulatory element of such a sports mega-event. © 2010 Taylor & Francis.""									Barry	A.	(2001) Political Machines: Governing a Technological Society
Hall J., O'Mahony B., Vieceli J.,"56727127000;6602181081;35316172300;"	An empirical model of attendance factors at major sporting events""	2010	International Journal of Hospitality Management""	29""	2""		328""	334""		31	10.1016/j.ijhm.2009.10.011""	https://www.scopus.com/inward/record.uri?eid=2-s2.0-74449091490&doi=10.1016%2fj.ijhm.2009.10.011&partnerID=40&md5=8edbb3109dc5e32dabc0927410a67ef5""	Deakin University	Melbourne	Australia";" Victoria University	Melbourne	Australia""	Hall	J.	Deakin University	Melbourne	Australia"; O'Mahony	B.	Victoria University	Melbourne	Australia;" Vieceli	J.	Deakin University	Melbourne	Australia""	Sports events represent a major category of event revenue contributing economic benefits to cities and regions. Whilst attendance at sports events is recognised as an important leisure and entertainment activity (Shamir and Ruskin	1984)	over the past 20 years sports event attendance expenditure has been declining as a percentage of total recreation expenditure (Ross	2006). Consequently	an understanding of the factors that influence sports event attendance is crucial to the sustainability of these events. This study identifies the antecedents of sports event attendance among 460 respondents who were surveyed in Melbourne	a city that was recognised as the Ultimate Sports City in 2008 (Church-Sanders	2008). Structural Equation Modelling was used to create an empirical model of attendance motivations. The model identifies constructs relating to emotional responses and facilities	as the predictors of event attendance and provides a discussion of the implications of this research for sporting event and hospitality managers. © 2009 Elsevier Ltd. All rights reserved.""	Attendance"; Emotion; Facilities; Fan motivation; Sport events;" Sportscape""								Allen	M.	Batter up: padres swing for home run in ticket selling game (2007) San Diego Business Journal
Lee T.-R., Lin J.-H., Su X.-T.,"7501436874;56129617900;36053971700;"	Retailing Logistics and sale operation strategy for uncertainty demand due to the effect of consumers' motives in promotion of sport marketing events""	2010	International Journal of Management and Enterprise Development""	8""	3""		209""	227""		1	10.1504/IJMED.2010.033192""	https://www.scopus.com/inward/record.uri?eid=2-s2.0-77952382674&doi=10.1504%2fIJMED.2010.033192&partnerID=40&md5=b7004d19dda37264435d41780d1e7ddd""	Department of Marketing	National Chung-Hsing University	No. 250	Kuo-Kuang Road	Taichung 420	Taiwan";" Department of Marketing and Logistics Management	China University of Technology	Hukou Township	No. 530	Sec. 3	Jhong-Shan Road	Hsin-Chu County 303	Taiwan""	Lee	T.-R.	Department of Marketing	National Chung-Hsing University	No. 250	Kuo-Kuang Road	Taichung 420	Taiwan"; Lin	J.-H.	Department of Marketing and Logistics Management	China University of Technology	Hukou Township	No. 530	Sec. 3	Jhong-Shan Road	Hsin-Chu County 303	Taiwan;" Su	X.-T.	Department of Marketing	National Chung-Hsing University	No. 250	Kuo-Kuang Road	Taichung 420	Taiwan""
Botzung A., Rubin D.C., Miles A., Cabeza R., LaBar K.S.,"12902553000;7202307167;35750336200;7006132156;6701466778;"	Mental hoop diaries: Emotional memories of a college basketball game in rival fans""	2010	Journal of Neuroscience""	30""	6""		2130""	2137""		29	10.1523/JNEUROSCI.2481-09.2010""	https://www.scopus.com/inward/record.uri?eid=2-s2.0-76649101392&doi=10.1523%2fJNEUROSCI.2481-09.2010&partnerID=40&md5=6117fb3592dad9f7e74b35c75d52a6a7""	Department of Psychology and Neuroscience	Duke University	Durham	NC 27708	United States""	Botzung	A.	Department of Psychology and Neuroscience	Duke University	Durham	NC 27708	United States"; Rubin	D.C.	Department of Psychology and Neuroscience	Duke University	Durham	NC 27708	United States; Miles	A.	Department of Psychology and Neuroscience	Duke University	Durham	NC 27708	United States; Cabeza	R.	Department of Psychology and Neuroscience	Duke University	Durham	NC 27708	United States;" LaBar	K.S.	Department of Psychology and Neuroscience	Duke University	Durham	NC 27708	United States""	The rivalry between the men's basketball teams of Duke University and the University of North Carolina-Chapel Hill (UNC) is one of the most storied traditions in college sports. A subculture of students at each university form social bonds with fellow fans
Smith A.C.T., Stewart B.,"9436834200;23570285800;"	The special features of sport: A critical revisit""	2010	Sport Management Review""	13""	1""		1""	13""		98	10.1016/j.smr.2009.07.002""	https://www.scopus.com/inward/record.uri?eid=2-s2.0-72449186543&doi=10.1016%2fj.smr.2009.07.002&partnerID=40&md5=e3e3dde4f65220df05587a19fe774fc8""	College of Business	RMIT University	VIC 3000	Melbourne	Australia";" School of Sport and Exercise Science	Victoria University	PO Box 14428	Melbourne	Vic. 3000	Australia""	Smith	A.C.T.	College of Business	RMIT University	VIC 3000	Melbourne	Australia";" Stewart	B.	School of Sport and Exercise Science	Victoria University	PO Box 14428	Melbourne	Vic. 3000	Australia""	In the world of contemporary sport it is commonly claimed that at its elite end at least	sport's management is complex because the product it delivers to participants and fans is so idiosyncratic. This claim is accompanied by the view that while professional sport is in large part just another form of business	it has a range of special features that demand a customised set of practices to ensure its effective operation. This article aims to re-examine this view in the light of sport's commercial and socio-cultural developments over the last decade. It initially proposes that while both business and sport are concerned with widening market share	building profits	and strengthening brands	the presumption that sport has a monopoly over the delivery of intense emotional experiences	tribal belonging	and strong interpersonal relationships	is difficult to defend. The article concludes that while sport's economic and social progress has created an industry that is built around complex bureaucracies that turn over many thousands of millions of dollars every year	it has also created a more diverse and heterogeneous system of structures and experiences that are difficult to conflate to a handful of neat special features. © 2009 Sport Management Association of Australia and New Zealand.""	Management practice"; Special features;" Sport business""
Bal C., Quester P., Plewa C.,"56684536600;55916492300;18438433000;"	Emotions and sponsorship: A key to global effectiveness? A comparative study of Australia and France""	2010	Asia Pacific Journal of Marketing and Logistics""	22""	1""		40""	54""		13	10.1108/13555851011013146""	https://www.scopus.com/inward/record.uri?eid=2-s2.0-84931062993&doi=10.1108%2f13555851011013146&partnerID=40&md5=33f0327a7fbf269551991137f7b83a1b""	Université Paris-1 Panthéon Sorbonne	University of Adelaide	Adelaide	Australia";" University of Adelaide	Adelaide	Australia""	Bal	C.	Université Paris-1 Panthéon Sorbonne	University of Adelaide	Adelaide	Australia"; Quester	P.	University of Adelaide	Adelaide	Australia;" Plewa	C.	University of Adelaide	Adelaide	Australia""	Purpose – The purpose of this paper is to investigate the effects of emotional valence and intensity on sport sponsorship attitudinal outcomes	across two culturally different samples from Australia and France. Design/methodology/approach – Based on a multidisciplinary literature review of the emotional phenomenon	research hypotheses are proposed and empirically tested against two samples exposed to two comparable major sport events in Australia and France. Findings – Data reveal that Australian and French spectators' emotional responses differ in terms of valence	but not in terms of intensity. This initial difference	in turn	impacts the effect of emotional responses on sponsorship attitudinal outcomes. The more positive are sportrelated emotions	the stronger their impact on the sponsorship persuasion process. The proposed mediating effect of attitude towards the event is partially supported. Research limitations/implications – The results are limited by the small sample size and the inherent bias of the verbal measurement of the emotional phenomenon. Originality/value – Despite omnipresence in sports events	emotions and their influence on sponsorship outcomes have not been clarified yet	once simply disregarded by many scholars. This paper provides evidence that emotions can contribute to the formation of attitudes towards sponsors	in some cases mediated by attitude towards the event. In addition	in line with the global reach of sports and sports sponsorship a comparison of results between samples from Australia and France creates a valuable contribution of this paper to marketing theory and practice. © 2010	Emerald Group Publishing Limited""	Attitude surveys"; Australia; France; Sponsorship;" Sporting events""
Kaplanidou K.,"16307513200;"	Active sport tourists: Sport event image considerations""	2010	Tourism Analysis""	15""	3""		381""	386""		21	10.3727/108354210X12801550666303""	https://www.scopus.com/inward/record.uri?eid=2-s2.0-80054855578&doi=10.3727%2f108354210X12801550666303&partnerID=40&md5=750527817b97f095b78fc0f749fa36fc""	College of Health and Human Performance	Department of Tourism	University of Florida	Gainesville	FL	United States""	Kaplanidou	K.	College of Health and Human Performance	Department of Tourism	University of Florida	Gainesville	FL	United States""	Sport events can be used as tourist attractions by destinations that seek to attract large numbers of tourists in their locale. This study examines the event image perceptions of active sport tourists (participants) of an international marathon event following the destination image measurement paradigm. The census of active sport tourists (N = 2	000) who traveled from abroad to participate in the event was used to elicit image associations about the event. Respondents were asked to indicate the three words that come to mind when they think of the event after they returned to their homes (posttrip phase). Both qualitative and quantitative approaches were utilized. For the qualitative approach	the acquired words (n = 1	015) were classified into six image themes (historical	emotional	organizational	physical	environmental	and social). The quantitative approach included a frequency analysis of prespecified key words associated with each dimension and revealed that the emotional theme was more frequently mentioned. These results suggest active sport tourists' event image perceptions are related to the themes above with emotional aspects being more dominant during the postevent recall of the event. More research is n…	Active sport tourists"; Destination; Participation; Postevent evaluation;" Sport event image""								Baloglu	S.	McCleary	K.W.	A model of desti-nation image formation (1999) Annals of Tourism Research	26 (4)
Kaplanidou K., Vogt C.,"16307513200;7102423333;"	The meaning and measurement of a sport event experience among active sport tourists""	2010	Journal of Sport Management""	24""	5""		544""	566""		54	10.1123/jsm.24.5.544""	https://www.scopus.com/inward/record.uri?eid=2-s2.0-78049286403&doi=10.1123%2fjsm.24.5.544&partnerID=40&md5=ddab75354a29a6b8637cefcc031580cd""	Dept. of Tourism	Recreation	and Sport Management	University of Florida	Gainesville	FL	United States";" Dept. of Community	Recreation	Agriculture	and Resource Studies	Michigan State University	East Lansing	MI	United States""	Kaplanidou	K.	Dept. of Tourism	Recreation	and Sport Management	University of Florida	Gainesville	FL	United States";" Vogt	C.	Dept. of Community	Recreation	Agriculture	and Resource Studies	Michigan State University	East Lansing	MI	United States""	Destinations use sport events to attract participants and spectators	who then hold perceptions of both the sport event and destination. This research aimed to a) understand how active sport tourists perceive the meaning of a sport event experience and b) develop a scale for that meaning. Both aims are studied in a post trip context as evaluative research. Two focus groups were used to understand the meaning of the sport event experience among active sport tourists…	environmental	physical	social
Uhrich S., Koenigstorfer J.,"34881211200;21934065000;"	Effects of atmosphere at major sports events: A perspective from environmental psychology""	2009	International Journal of Sports Marketing and Sponsorship""	10""	4""		325""	344""		25		https://www.scopus.com/inward/record.uri?eid=2-s2.0-70349091100&partnerID=40&md5=51e40420a486cb0ead7d5db3ff181604""	Institute of Marketing and Services Research	University of Rostock	Ulmenstrasse 69	18051 Rostock	Germany";" Institute for Consumer and Behavioural Research	Saarland University	Campus A5.4	66123 Saarbruecken	Germany""	Uhrich	S.	Institute of Marketing and Services Research	University of Rostock	Ulmenstrasse 69	18051 Rostock	Germany";" Koenigstorfer	J.	Institute for Consumer and Behavioural Research	Saarland University	Campus A5.4	66123 Saarbruecken	Germany""	This conceptual article presents a theoretical approach to understanding the atmosphere at sports stadiums. Using the environmental psychology behavioural model proposed by Mehrabian & Russell (1974)	and taking into account recent findings In consumer research	we develop a comprehensive framework for investigating this atmosphere. The framework highlights the role of emotions elicited by different stimuli In sports stadiums. We also suggest a number of direct and indirect influences on behavioural outcomes	caused by the emotional reactions and personal predispositions of spectators - influences that are of economic relevance. The proposed framework also forms a starting point for future empirical studies. © 2009 International Marketing Reports.""	Atmosphere"; Environmental psychology; Sports events; Sports fans;" Sports stadium""								Babin	B.J.	Attaway
Madrigal R.,"7004003664;"	Hot vs. cold cognitions and consumers' reactions to sporting event outcomes""	2008	Journal of Consumer Psychology""	18""	4""		304""	319""		32	10.1016/j.jcps.2008.09.008""	https://www.scopus.com/inward/record.uri?eid=2-s2.0-55949101163&doi=10.1016%2fj.jcps.2008.09.008&partnerID=40&md5=e56068ed92c9507614819be9f74d6c04""	Lundquist College of Business	University of Oregon	Eugene	OR 97403-1208	United States""	Madrigal	R.	Lundquist College of Business	University of Oregon	Eugene	OR 97403-1208	United States""	Causal attribution and appraisal are two types of cognition that mediate how events influence emotional reactions. Whereas the former is a """"cold"""" cognition that relies on fact-based processing	the latter is a """"hot"""" cognition that depends on how those facts affect personal well being. The current research investigates the relative contribution of attribution	primary appraisal (e.g.	motivational relevance and goal congruence)	and secondary appraisal (e.g.	situational inferences affecting the intensity of an emotion) to four agent-based emotions: anger	shame	gratitude	and pride. A sporting event context was selected because game information is objectively neutral and acquires meaning only when interpreted through a lens that favors a preferred team. Two studies are reported	each consisting of two independent data collections in which a target team either wins or loses. The first study uses a naturalistic setting and the second an experimental approach. The results of three of the four data collections indicate that appraisal is a more efficient predictor of emotion than attribution. Appraisal also mediated the effect of attribution on the negative emotions	but only partial mediation was found for the positive emotions. Moreover	secondary appraisal was more highly related to negative emotion but the contribution of each appraisal type to positive emotion was nearly equivalent. Also	in Study 2	emotion intensity was significantly greater following a controllable outcome deemed unstable than one thought to be stable-but only for games featuring a preferred team for which motivational relevance (i.e.	psychological attachment) exists. © 2008 Society for Consumer Psychology.""									Cavanaugh	L.A.
Herrera A.A., Gallego S.B.,"56002739100;36469901000;"	The effects of spectators' emotional and evaluative satisfaction concerning their intentions to attend events and recommending them to others [Efectos de la satisfacción emocional y evaluativa de los espectadores deportivos sobre sus intenciones de asistir y recomendar]""	2008	Innovar""	18""	32""		75""	86""		6		https://www.scopus.com/inward/record.uri?eid=2-s2.0-77956525575&partnerID=40&md5=ae819d1cca76d53f1ab72e59c95db2a4""	Universitat de Valéncia	Spain";" Universidad de Quintana Roo	Unidad Académica Cozumel	Mexico""	Herrera	A.A.	Universitat de Valéncia	Spain	Universidad de Quintana Roo	Unidad Académica Cozumel	Mexico";" Gallego	S.B.	Universitat de Valéncia	Spain""	This work was aimed at confirming that spectators' satisfaction may be understood and measured as a bi-dimensional construct consisting of emotional and evaluative factors and determining their influence on behavioural intentions	specifically regarding attending other sporting events and recommending such events to third parties in the future. Quantitative empirical research was carried out	based on a sample of 356 basketball spectators in the city of Valencia	Spain. The data obtained in the field was analysed by using first and second order variance and covariance structure analysis techniques	particularly confirmatory factorial analysis and structural equation systems. The results obtained led to recognising the discriminative and convergent validity of the dimensions being studied and ascertaining important differences in their influence concerning intentions regarding future behaviour. The findings' implications are set out for sports marketing professionals and academics and new li…	Affective satisfaction"; Behavioural intention; Emotional satisfaction; Evaluative satisfaction;" Structural equations""								Ajzen	I.	Fishbein	M.	(1980) Understanding Attitudes and Predicting Social Behavior: Attitudes	Intentions	and Perceived Behavioral Control		Englewood Cliffs	NJ: Prentice Hall"; Andreu
Martin D., O'Neill M., Hubbard S., Palmer A.,"55476550600;7401813331;36240535000;7401780914;"	The role of emotion in explaining consumer satisfaction and future behavioural intention""	2008	Journal of Services Marketing""	22""	3""		224""	236""		118	10.1108/08876040810871183""	https://www.scopus.com/inward/record.uri?eid=2-s2.0-44049098378&doi=10.1108%2f08876040810871183&partnerID=40&md5=a2bebd33b6097a65ffc017eaab9798c7""	San Francisco State University	San Francisco	CA	United States"; Auburn University	Auburn	AL	United States;" University of Gloucestershire	Cheltenham	United Kingdom""	Martin	D.	San Francisco State University	San Francisco	CA	United States"; O'Neill	M.	Auburn University	Auburn	AL	United States; Hubbard	S.	Auburn University	Auburn	AL	United States;" Palmer	A.	University of Gloucestershire	Cheltenham	United Kingdom""	Purpose - Service quality and customer satisfaction have traditionally been conceptualised and measured using cognitive indicators. This paper aims to build on the body of literature that recognises the role of emotions in determining customer satisfaction and future behavioural intention. Design/methodology/approach - The focus for this study was a football stadium in which respondents' evaluati…	emotionally-based satisfaction was found to be a better predictor of future behavioural intention than cognitive measures of satisfaction. Originality/value - The paper establishes the need to use both emotional and cognitive measures of satisfaction when evaluating overall customer satisfaction and future behavioural intention. It also highlights the unique nature of customer satisfaction in a s…	Consumer behaviour"; Customer satisfaction;" Individual psychology""
Harris L.C., Ogbonna E.,"7401536852;6701816987;"	The dynamics underlying service firm-customer relationships: Insights from a study of English Premier League soccer fans""	2008	Journal of Service Research""	10""	4""		382""	399""		41	10.1177/1094670508314711""	https://www.scopus.com/inward/record.uri?eid=2-s2.0-41549131733&doi=10.1177%2f1094670508314711&partnerID=40&md5=be2ac96d32bf6ee4975c2bb41b244353""	Warwick Business School";" Cardiff Business School""	Harris	L.C.	Warwick Business School";" Ogbonna	E.	Cardiff Business School""	Researchers have argued that consumers frequently view marketing efforts as intrusive and that they fail to exhibit either trust or commitment. However	studies have found that some customers develop strong emotional relationships with firms	often independently of firm-driven relationship-building efforts. These confusing findings indicate that there is a need for additional research to explore the dynamics underlying service firm-customer relationships. The aim of this study is to elucidate customers' conception and manifestation of their relationships with service firms. Therefore	the objectives are to uncover the extent to which various types of customers exhibit relational links with service firms and to generate insights into the manner in which such identification is manifested. After a review of recent studies into relationship marketing	the authors present and explain the research design and method. Then	the authors present the findings that emerged during the focus groups and in-depth interviews with soccer supporters. © 2008 Sage Publications.""	Relationship marketing"; Service firm-customer relationships; Soccer consumption;" Sports fans""								Arnould Eric	J.	Price	L.L.	River Magic: Extraordinary Experience and the Extended Service Encounter (1993) Journal of Consumer Research	20 (1)	pp. 24-45"; Barnes James	G.	(2006) Build Your Customer Strategy: A Guide to Creating Profitable Customer Relationships		London: Wiley; Establishing Relationships: Getting Closer to the Customer May Be More Difficult than You Think (1995) Irish Marketing Review	8	pp. 107-116; Close to the Customer: But Is It Really a Relationship (1994) Journal of Marketing Management	10 (7)	pp. 561-570; John	B.	Chadwick
Davou K., Thwaites D., Chadwick S.,"23989956200;10242863900;12780504800;"	Emotional engagement and experiential marketing: A case study of the Athens Olympic Games""	2008	International Journal of Sport Management and Marketing""	4""	1""		102""	122""		1	10.1504/IJSMM.2008.017661""	https://www.scopus.com/inward/record.uri?eid=2-s2.0-41549160253&doi=10.1504%2fIJSMM.2008.017661&partnerID=40&md5=9f80cf48e4a5b1074d8c156627b39683""	Papastratos Cigarette Company/Philip Morris	3I. Paparigopoulou Street	Athens 105 61	Greece"; Leeds University Business School	University of Leeds	Maurice Keyworth Building	Leeds LS2 9JT	United Kingdom;" Sport Business Strategy and Marketing	Coventry Business School	Coventry University	Priory Street	Coventry CV1 5FB	United Kingdom""	Davou	K.	Papastratos Cigarette Company/Philip Morris	3I. Paparigopoulou Street	Athens 105 61	Greece"; Thwaites	D.	Leeds University Business School	University of Leeds	Maurice Keyworth Building	Leeds LS2 9JT	United Kingdom;" Chadwick	S.	Sport Business Strategy and Marketing	Coventry Business School	Coventry University	Priory Street	Coventry CV1 5FB	United Kingdom""	Major sporting events are making increased use of Mascots in their marketing communications activities. The Olympic Games is one such event	with the 'Phevos' and 'Athena' Mascots being omnipresent throughout the 2004 Games in Athens. Using a case-study approach	this paper sets out to examine event Mascots as elements of an experiential marketing strategy. Drawing from a series of interviews with senior Games officials	the way in which Mascots are used to generate emotion	create brand association and stimulate sensory experiences is examined. This paper concludes by identifying how Mascots are used as differentiators
Knoppers A., Anthonissen A.,"6507166815;23391715000;"	Gendered managerial discourses in sport organizations: Multiplicity and complexity""	2008	Sex Roles""	58""	1-2""		93""	103""		49	10.1007/s11199-007-9324-z""	https://www.scopus.com/inward/record.uri?eid=2-s2.0-38049169624&doi=10.1007%2fs11199-007-9324-z&partnerID=40&md5=39bf2d15c37a99bb13db715de9c3435c""	Utrecht School of Governance	University of Utrecht	Bijlhouwerstraat 6	Utrecht 3511 ZC	Netherlands""	Knoppers	A.	Utrecht School of Governance	University of Utrecht	Bijlhouwerstraat 6	Utrecht 3511 ZC	Netherlands";" Anthonissen	A.	Utrecht School of Governance	University of Utrecht	Bijlhouwerstraat 6	Utrecht 3511 ZC	Netherlands""	The lack of women in senior management functions in sport may in part be attributed to dominant discursive managerial practices in sport organizations. The purpose of this study is to explore ways in which the discourses and their subtexts used by directors of Dutch national sport organizations to talk about their work	sustain homologous reproduction. Close reading of the transcripts of interviews by both researchers followed by a continuous cycle of data reduction and verification and researcher agreement enabled four dominant discursive themes to emerge. We show how an overlap of various discursive practices related to instrumentality	relationality	emotionality/passion and homogeneity strengthen the gendered nature of senior managerial work in large sport organizations. © 2007 Springer Science+Business Media	LLC.""	Gender"; Managerial work;" Sport management""								Acker	J.	Hierarchies	jobs	bodies: A theory of gendered organizations (1990) Gender & Society	4
Kaplanidou K.,"16307513200;"	Affective event and destination image: Their influence on olympic travelers' behavioral intentions""	2007	Event Management""	10""	2-3""		159""	173""		71		https://www.scopus.com/inward/record.uri?eid=2-s2.0-34248326789&partnerID=40&md5=07d058a668e5b46fd3b92c8ec358bc11""	University of Windsor	Faculty of Human Kinetics	Windsor	Ont.	Canada";" University of Windsor	Faculty of Human Kinetics	401 Sunset Avenue	Windsor	Ont. N9B 3P4	Canada""	Kaplanidou	K.	University of Windsor	Faculty of Human Kinetics	Windsor	Ont.	Canada	University of Windsor	Faculty of Human Kinetics	401 Sunset Avenue	Windsor	Ont. N9B 3P4	Canada""	Despite the growth of academic and business significance of sport tourism	little is known about the direct emotional experiences with sport events and their impacts on travelers' behavioral intentions. The purpose of this article is twofold: a) to examine whether Olympic travelers' trip purpose and characteristics (e.g.	age	previous visits	continent of residence) influence their affective event and destination images and b) to test the impact of affective destination and event images on Olympic travelers' intentions to return to the host destination	and to travel to future Olympic Games. The results revealed Olympic travelers from different continents had different affective destination images	and that older travelers felt more positive about the image of the destination. Spectators perceived the event as more cheerful compared to tourists. Finally	the perceived destination's excitement and pleasantness predicted Olympic travelers' intentions to return to Athens in the future. Specific recommendations are provided for destination and event marketers. Copyright © 2007 Cognizant Comm. Corp.""	Affective image"; Intentions; Mega-events; Previous visits;" Spectators""
Kuenzel S., Yassim M.,"24080697600;57200634622;"	The effect of joy on the behaviour of cricket spectators: The mediating role of satisfaction""	2007	Managing Leisure""	12""	1""		43""	57""		27	10.1080/13606710601056497""	https://www.scopus.com/inward/record.uri?eid=2-s2.0-70349634994&doi=10.1080%2f13606710601056497&partnerID=40&md5=f4be660bb3b98100dd12fc1c8305007a""	University of Greenwich Business School	University of Greenwich	London	United Kingdom""	Kuenzel	S.	University of Greenwich Business School	University of Greenwich	London	United Kingdom";" Yassim	M.	University of Greenwich Business School	University of Greenwich	London	United Kingdom""	Loyalty of fans is of vital importance for any sports team. This article examines the influence of experience of the game on satisfaction	word-of-mouth and intention to attend. For this research one distinct emotional experience	joy of cricket spectators in England	was investigated. Qualitative interviews with cricket club management and spectators	coupled with previous literature are used to identify three dimensions of joy	namely: social facilitation	quality of game and auditory. A survey was conducted to test the relationship between joy	satisfaction and behavioural intentions. The resulting findings and their implications are discussed	and it is suggested that distinct emotions and their consequences need greater attention from researchers and managers. © 2007 Taylor & Francis.""									Anderson	J.C.	Gerbing	D.W.	Structural equation modelling in practice: A review and recommended two-step approach (1988) Psychological Bulletin
Pfister G., Radtke S.,"24802400400;24802405300;"	Dropping Out: Why Male and Female Leaders in German Sports Federations Break Off Their Careers""	2006	Sport Management Review""	9""	2""		111""	139""		11	10.1016/S1441-3523(06)70022-5""	https://www.scopus.com/inward/record.uri?eid=2-s2.0-51749105459&doi=10.1016%2fS1441-3523%2806%2970022-5&partnerID=40&md5=dbcf835aebbb0d855e7d55ef30d9c4a0""	University of Copenhagen";" Free University of Berlin""	Pfister	G.	University of Copenhagen";" Radtke	S.	Free University of Berlin""	This paper presents results of a research project about the experiences of male and female volunteer leaders in German sport organisations who """"dropped out"""" of their leadership positions earlier than originally planned. In Germany the sports system is based on clubs and federations	and sports organisations are run by unpaid volunteers who also make up the decision-making committees. The aim of this project was to identify gendered patterns of careers and drop-out processes and thus to contribute to an explanation of the marginalisation of women in executive bodies of the German sport system. Constructivist approaches to gender and the sociology of organisations	with particular consideration of organisation culture	framed this study. We conducted in-depth	semi-structured interviews with 7 male and 9 female former leaders who had been engaged in various positions on the national level of different sport federations. The findings revealed a great variety of leadership biographies and reasons to leave the sport associations	which had to do mostly with the culture of the organisation. However	some patterns and typical processes as well as different types of drop-out processes could be identified. Gender differences emerged especially with regard to attitudes towards dealing with power	prestige and conflicts. In contrast to the men	the women not only experienced sex-specific discriminations but also showed a much higher emotional involvement in conflicts and the drop-out-processes as a whole. © 2006 Sport Management Association of Australia and New Zealand.""	drop-out"; gender; leadership;" voluntary organisations""								Acker	J.	Gender and organizations (1999) Handbook of the sociology of gender	pp. 177-194.	Chafetz J.S. (Ed)	Kluwer Academic	New York"; Altheide	D.L.	Ethnographic content analysis (1987) Qualitative Sociology	10 (1)	pp. 65-77; Alvesson	M.	Due Billing	Y.
Pons F., Mourali M., Nyeck S.,"8614971700;13408744200;57213031144;"	Consumer orientation toward sporting events: Scale development and validation""	2006	Journal of Service Research""	8""	3""		276""	287""		59	10.1177/1094670505283931""	https://www.scopus.com/inward/record.uri?eid=2-s2.0-33646506926&doi=10.1177%2f1094670505283931&partnerID=40&md5=a9a163065509dfc355f65980f5080cd3""	University of San Diego	United States"; University of New Hampshire	United States; ESSEC	France; Department of Marketing	University of New Hampshire	United States;" Department of Marketing	ESSEC	Paris	France""	Pons	F.	University of San Diego	United States"; Mourali	M.	University of New Hampshire	United States	Department of Marketing	University of New Hampshire	United States;" Nyeck	S.	ESSEC	France	Department of Marketing	ESSEC	Paris	France""	Sporting events offer a strong emotional value to consumers and therefore occupy a prominent role in their life. In addition	they represent an important market potential for sponsors with an economic value in excess of $200 billion a year. A growing concern shared by researchers and sports marketers is to understand the various motivations that bring individuals to consume sporting events and related goods and services. The present research offers a definition of the concept of orientation toward a sporting event (OSE)	develops a reliable instrument that captures its various facets	carefully validates the OSE scale in different contexts	and	finally	illustrates how this instrument may be used as a valuable segmentation tool. © 2006 Sage Publications.""	Construct validation"; Motivation; Orientation; Segmentation;" Sporting events""
Madrigal R.,"7004003664;"	Investigating an evolving leisure experience: Antecedents and consequences of spectator affect during a live sporting event""	2003	Journal of Leisure Research""	35""	1""		23""	48""		84	10.18666/jlr-2003-v35-i1-609""	https://www.scopus.com/inward/record.uri?eid=2-s2.0-0038454752&doi=10.18666%2fjlr-2003-v35-i1-609&partnerID=40&md5=aec09dfb30984eeb140276572ad684d6""	Charles H. Lundquist Coll. of Bus.	University of Oregon	Eugene	OR 97403-1208	United States""	Madrigal	R.	Charles H. Lundquist Coll. of Bus.	University of Oregon	Eugene	OR 97403-1208	United States""	The paper explores the temporal nature of an evolving leisure experience. A model is proposed that investigates the antecedents and consequences of attribution-dependent emotions in the performance context of a live sporting event. Attribution-dependent emotions are those arising in response to the praiseworthy and blameworthy actions of the performers charged with delivering a performance. Antec…	Emotion"; Experiential consumption; Multiphasic leisure; Sport spectators;" Sporting events""	sport""							Anderson	J.C.	An approach for confirmatory measurement and structural equation modeling of organizational properties (1987) Management Science	33 (4)	pp. 525-541"; Anderson	J.C.	Gerbing	D.W.	Structural equation modeling in practice: A review and recommended two-step approach (1988) Psychological Bulletin	103	pp. 411-423; Babad	E.	Wishful thinking and objectivity among sports fans (1987) Social Behavior	24	pp. 231-240; Babad	E.
Williams P., Fidgeon P.R.,"57189488676;24499542400;"	Addressing participation constraint: A case study of potential skiers""	2000	Tourism Management""	21""	4""		379""	393""		54	10.1016/S0261-5177(99)00083-7""	https://www.scopus.com/inward/record.uri?eid=2-s2.0-0040956722&doi=10.1016%2fS0261-5177%2899%2900083-7&partnerID=40&md5=7a70d918eeee6c34e4c7a89901c9a9d3""	Ctr. for Tourism Policy and Research	Simon Fraser Univ.	Burnaby	BC	V.	Vancouver	Canada";" School of Tourism	Hospitality Leisure	Thames V.	London	United Kingdom""	Williams	P.	Ctr. for Tourism Policy and Research	Simon Fraser Univ.	Burnaby	BC	V.	Vancouver	Canada";" Fidgeon	P.R.	School of Tourism	Hospitality Leisure	Thames V.	London	United Kingdom""	Canada's ski industry has been facing flattening market demand and declining revenues and profitability since the early 1990s. While the future is difficult to predict	it is clear that for the ski industry to continue to flourish	it will be necessary for it to develop new markets and establish a range of product development strategies in order to attract new people into the sport. Here a fundamental requirement will be to tap the potential of the non-skier market. This paper reports on the challenge-facing organisations like the Canadian Ski Council in identifying the non-skier market	converting non-skiers to skiers";" and overcoming the constraints associated with skiing's media image	instructional requirements	cost and time commitments - all identified as the major barriers keeping non-skiers off the ski hills. It is argued that many non-skiers have never tried skiing because they are either unaware of the sports' benefits or that they have emotional or perceptual biases that inhibit the desire to participate. While specific marketing strategies are required to lay their concerns to rest	it is clear that a more thorough understanding of the market profile of non-skiers	what might encourage them to participate and what approaches would most effectively communicate the right message about skiing is needed. © 2000 Elsevier Science Ltd.""	Latent demand"; Market segmentation; Marketing strategies; Participation constraint; Pricing; Product distribution; Programming; Promotion; Ski packaging;" Skiing""
Knight P.,"56354289500;"	High-performance marketing: an interview with Nike's Phil Knight. Interview by Geraldine E. Willigan.""	1992	Harvard Business Review""	70""	4""		90""	101""		19		https://www.scopus.com/inward/record.uri?eid=2-s2.0-0026889578&partnerID=40&md5=1625166d3ce0b8ee96dbb2f7546e5c76""		Knight	P.""	Nike's advertising slogans--""""Bo Knows	" """"Just Do It	" and """"There Is No Finish Line""""--have moved beyond advertising into popular expression. Its athletic footwear and clothing have become a piece of Americana. Its brand name is as well known around the world as IBM and Coke. Behind the slogans and the flashy TV commercials is the vision of its founder	chairman	and CEO	Phil Knight. Since forming the company in 1962	Knight has taken Nike from a small-time distributor of Japanese track shoes to the top of the athletic shoe and apparel market. But not without a stumble. Along the way	Knight discovered that technological innovation alone could not continue to drive growth. When sales stagnated in the mid-1980s	Knight and Nike learned several hard lessons on how to build brands and understand consumers	and they transformed their technology company into a marketing company whose product is its most important marketing tool. """"Ultimately	" says Knight	""""we wanted Nike to be the world's best sports and fitness company. Once you say that	you have a focus. You don't end up making wing tips or sponsoring the next Rolling Stones world tour."""" To keep the company growing	Nike began splitting its brands into sub-brands. In tennis	Nike divided its shoes into Challenge Court--for younger	more active players--and Supreme Court--for older	more mature players. That approach brought the company to a broader range of consumers while preserving the customer base. And to create an emotional tie with the consumer	Nike started advertising on TV. """"Sports is at the heart of American culture	" Knight says. """"You can't explain much in 60 seconds	but when you show Michael Jordan	you don't have to. It's that simple.""""""		administrative personnel"; advertizing; article; economics; hospital management; industry; methodology; organization and management; sport; United States; Administrative Personnel; Advertising; Industry; Product Line Management; Sports;" United States""								Knight	P.""
[truncated: 982 more columns]
